# Supplementary material for: (S)-4-tert-Butyl-2-(1,2,3,4-tetra­hydro­isoquinolin-3-yl)-1,3-thia­zole
Source: Acta Crystallogr Sect E Struct Rep Online. 2012 Jul 18;68(Pt 8):o2487. doi: 10.1107/S160053681203173X (PMC3414942; doi:10.1107/S160053681203173X)
Supplement: Supplementary file 1 [file e-68-o2487-sup1.cif]

##############################################################################
#                                                                            #
# This CIF contains the data in a paper accepted for publication in          #
# Acta Crystallographica Section E. It conforms to the requirements of       #
# Notes for Authors for Acta Crystallographica Section E, and has been       #
# peer reviewed under the auspices of the IUCr Commission on Journals.       #
#                                                                            #
# Full details of the Crystallographic Information File format               #
# are given in the paper "The Crystallographic Information File (CIF):       #
# a New Standard Archive File for Crystallography" by S. R. Hall, F. H.      #
# Allen and I. D. Brown [Acta Cryst. (1991), A47, 655-685].                  #
#                                                                            #
# The current version of the core CIF dictionary is obtainable from          #
# ftp://ftp.iucr.org/pub/cif_core.dic.                                       #
#                                                                            #
# Software is freely available for graphical display of the structure(s)     #
# in this CIF. For information consult the CIF software page                 #
# http://www.iucr.org/resources/cif/software.                                #
#                                                                            #
# This file may be used for bona fide research purposes within the           #
# scientific community so long as proper attribution is given to the journal # 
# article from which it was obtained.                                        #
#                                                                            #
##############################################################################
data_I
_audit_creation_method     SHELXL-97
_chemical_name_systematic
;
(<i>S</i>)-4-<i>tert</i>-Butyl-2-(1,2,3,4-tetrahydroisoquinolin-3-yl)-
1,3-thiazole
;
_chemical_name_common     ?
_chemical_formula_moiety     'C16 H20 N2 S'
_chemical_formula_sum     'C16 H20 N2 S'
_chemical_formula_iupac     'C16 H20 N2 S'
_chemical_formula_weight     272.40
_chemical_melting_point     ?
_symmetry_cell_setting     monoclinic
_symmetry_space_group_name_H-M     'P 21'
loop_
    _symmetry_equiv_pos_as_xyz
    'x, y, z'
    '-x, y+1/2, -z'
_cell_length_a     10.0534(9)
_cell_length_b     13.0076(12)
_cell_length_c     23.808(2)
_cell_angle_alpha     90.00
_cell_angle_beta     102.0760(10)
_cell_angle_gamma     90.00
_cell_volume     3044.5(5)
_cell_formula_units_Z     8
_cell_measurement_reflns_used     39811
_cell_measurement_theta_min     1.57
_cell_measurement_theta_max     28.39
_cell_measurement_temperature     173(2)
_exptl_crystal_description     block
_exptl_crystal_colour     colourless
_exptl_crystal_size_max     0.18
_exptl_crystal_size_mid     0.16
_exptl_crystal_size_min     0.08
_exptl_crystal_density_diffrn     1.189
_exptl_crystal_density_meas     ?
_exptl_crystal_density_method     ?
_exptl_crystal_F_000     1168
_exptl_absorpt_coefficient_mu     0.202
_exptl_absorpt_correction_type     multi-scan
_exptl_absorpt_process_details     '(SADABS; Bruker, 2006)'
_exptl_absorpt_correction_T_min     0.9646
_exptl_absorpt_correction_T_max     0.9840
_exptl_special_details
;
Half sphere of data collected using the Bruker <i>SAINT</i> software package.
Crystal to detector distance = 30 mm; combination of \f and \w scans of 0.5\%,
30 s per \%, 2 iterations.
;
_diffrn_ambient_temperature     173(2)
_diffrn_radiation_type     MoK\a
_diffrn_radiation_wavelength     0.71073
_diffrn_radiation_source     'fine-focus sealed tube'
_diffrn_radiation_monochromator     graphite
_diffrn_measurement_device_type     'Bruker Kappa DUO APEXII'
_diffrn_measurement_method     '0.5\% \f scans and \w scans'
_diffrn_reflns_number     39811
_diffrn_reflns_av_R_equivalents     0.0348
_diffrn_reflns_av_sigmaI/netI     0.0459
_diffrn_reflns_theta_min     1.57
_diffrn_reflns_theta_max     28.39
_diffrn_reflns_theta_full     28.39
_diffrn_measured_fraction_theta_max     0.994
_diffrn_measured_fraction_theta_full     0.994
_diffrn_reflns_limit_h_min     -13
_diffrn_reflns_limit_h_max     13
_diffrn_reflns_limit_k_min     -17
_diffrn_reflns_limit_k_max     17
_diffrn_reflns_limit_l_min     -31
_diffrn_reflns_limit_l_max     31
_diffrn_standards_decay_%     0
_refine_special_details
;
Refinement of <i>F</i>^2^ against ALL reflections. The weighted <i>R</i>-factor
<i>wR</i> and goodness of fit <i>S</i> are based on <i>F</i>^2^, conventional
<i>R</i>-factors <i>R</i> are based on <i>F</i>, with <i>F</i> set to zero for
negative <i>F</i>^2^. The threshold expression of <i>F</i>^2^ >
\s(<i>F</i>^2^) is used only for calculating <i>R</i>-factors(gt) <i>etc</i>.
and is not relevant to the choice of reflections for refinement.
<i>R</i>-factors based on <i>F</i>^2^ are statistically about twice as large
as those based on <i>F</i>, and <i>R</i>- factors based on ALL data will be
even larger.
;
_reflns_number_total     15130
_reflns_number_gt     12021
_reflns_threshold_expression     I>2sigma(I)
_refine_ls_structure_factor_coef     Fsqd
_refine_ls_matrix_type     full
_refine_ls_R_factor_all     0.1100
_refine_ls_R_factor_gt     0.0918
_refine_ls_wR_factor_gt     0.2818
_refine_ls_wR_factor_ref     0.2993
_refine_ls_goodness_of_fit_ref     1.036
_refine_ls_restrained_S_all     1.036
_refine_ls_number_reflns     15130
_refine_ls_number_parameters     710
_refine_ls_number_restraints     5
_refine_ls_hydrogen_treatment     mixed
_refine_ls_weighting_scheme     calc
_refine_ls_weighting_details
         'calc w=1/[\s^2^(Fo^2^)+(0.1930P)^2^+3.4647P] where P=(Fo^2^+2Fc^2^)/3'
_atom_sites_solution_hydrogens     geom
_atom_sites_solution_primary     direct
_atom_sites_solution_secondary     difmap
_refine_ls_shift/su_max     0.001
_refine_ls_shift/su_mean     0.000
_refine_diff_density_max     0.989
_refine_diff_density_min     -0.764
_refine_ls_extinction_method     none
_refine_ls_extinction_coef     0
_refine_ls_abs_structure_details     'Flack (1983), <b>7172 Friedel pairs</b>'
_refine_ls_abs_structure_Flack     0.04(13)
loop_
    _atom_type_symbol
    _atom_type_description
    _atom_type_scat_dispersion_real
    _atom_type_scat_dispersion_imag
    _atom_type_scat_source
    'C' 'C' 0.0033 0.0016
                         'International Tables Vol C Tables 4.2.6.8 and 6.1.1.4'
    'H' 'H' 0.0000 0.0000
                         'International Tables Vol C Tables 4.2.6.8 and 6.1.1.4'
    'N' 'N' 0.0061 0.0033
                         'International Tables Vol C Tables 4.2.6.8 and 6.1.1.4'
    'S' 'S' 0.1246 0.1234
                         'International Tables Vol C Tables 4.2.6.8 and 6.1.1.4'
_computing_data_collection     'SAINT (Bruker, 2006)'
_computing_cell_refinement     'SAINT (Bruker, 2006)'
_computing_data_reduction     'SAINT (Bruker, 2006)'
_computing_structure_solution     'SHELXS97 (Sheldrick, 2008)'
_computing_structure_refinement     'SHELXL97 (Sheldrick, 2008)'
_computing_molecular_graphics     'OLEX2 (Dolomanov <i>et al.</i>, 2009)'
_computing_publication_material     'SHELXL97 (Sheldrick, 2008)'
loop_
    _atom_site_type_symbol
    _atom_site_label
    _atom_site_fract_x
    _atom_site_fract_y
    _atom_site_fract_z
    _atom_site_U_iso_or_equiv
    _atom_site_adp_type
    _atom_site_calc_flag
    _atom_site_refinement_flags
    _atom_site_occupancy
    _atom_site_symmetry_multiplicity
    _atom_site_disorder_assembly
    _atom_site_disorder_group
    S S1A 0.09853(14) 0.61309(11) 0.11586(7) 0.0419(3) Uani d . 1 1 . .
    N N1A 0.3267(5) 0.6150(4) 0.2152(2) 0.0378(10) Uani d D 1 1 . .
    H H1A 0.264(6) 0.604(7) 0.240(3) 0.057 Uiso d D 1 1 . .
    N N2A 0.1638(5) 0.4234(3) 0.11006(19) 0.0329(9) Uani d . 1 1 . .
    C C1A 0.4608(7) 0.6376(5) 0.2515(3) 0.0489(15) Uani d . 1 1 . .
    H H1A1 0.4494 0.6893 0.2806 0.059 Uiso calc R 1 1 . .
    H H1A2 0.5193 0.6683 0.2273 0.059 Uiso calc R 1 1 . .
    C C2A 0.5322(6) 0.5450(5) 0.2818(2) 0.0422(13) Uani d . 1 1 . .
    C C3A 0.6510(7) 0.5576(7) 0.3254(3) 0.0562(18) Uani d . 1 1 . .
    H H3A 0.6837 0.6248 0.3361 0.067 Uiso calc R 1 1 . .
    C C4A 0.7189(8) 0.4742(8) 0.3521(3) 0.068(2) Uani d . 1 1 . .
    H H4A 0.7985 0.4846 0.3810 0.082 Uiso calc R 1 1 . .
    C C5A 0.6754(7) 0.3759(7) 0.3382(3) 0.0571(18) Uani d . 1 1 . .
    H H5A 0.7231 0.3191 0.3580 0.068 Uiso calc R 1 1 . .
    C C6A 0.5607(6) 0.3594(5) 0.2949(3) 0.0449(14) Uani d . 1 1 . .
    H H6A 0.5309 0.2914 0.2845 0.054 Uiso calc R 1 1 . .
    C C7A 0.4889(6) 0.4442(5) 0.2665(2) 0.0367(11) Uani d . 1 1 . .
    C C8A 0.3660(5) 0.4250(4) 0.2192(2) 0.0333(10) Uani d . 1 1 . .
    H H8A1 0.2868 0.4079 0.2360 0.040 Uiso calc R 1 1 . .
    H H8A2 0.3837 0.3661 0.1954 0.040 Uiso calc R 1 1 . .
    C C9A 0.3349(5) 0.5207(4) 0.1816(2) 0.0280(9) Uani d . 1 1 . .
    H H9A 0.4107 0.5299 0.1608 0.034 Uiso calc R 1 1 . .
    C C10A 0.2059(5) 0.5086(4) 0.1376(2) 0.0278(9) Uani d . 1 1 . .
    C C11A -0.0054(6) 0.5346(5) 0.0667(3) 0.0424(13) Uani d . 1 1 . .
    H H11A -0.0869 0.5561 0.0415 0.051 Uiso calc R 1 1 . .
    C C12A 0.0464(5) 0.4374(4) 0.0691(2) 0.0351(11) Uani d . 1 1 . .
    C C13A -0.0077(5) 0.3479(5) 0.0315(3) 0.0403(12) Uani d . 1 1 . .
    C C14A -0.0372(8) 0.2563(6) 0.0695(3) 0.0591(18) Uani d . 1 1 . .
    H H14A 0.0414 0.2457 0.1011 0.089 Uiso calc R 1 1 . .
    H H14B -0.0538 0.1938 0.0461 0.089 Uiso calc R 1 1 . .
    H H14C -0.1176 0.2721 0.0852 0.089 Uiso calc R 1 1 . .
    C C15A 0.1035(7) 0.3142(6) 0.0002(3) 0.0547(17) Uani d . 1 1 . .
    H H15A 0.1256 0.3713 -0.0231 0.082 Uiso calc R 1 1 . .
    H H15B 0.0710 0.2555 -0.0248 0.082 Uiso calc R 1 1 . .
    H H15C 0.1850 0.2941 0.0284 0.082 Uiso calc R 1 1 . .
    C C16A -0.1361(8) 0.3772(8) -0.0118(4) 0.072(2) Uani d . 1 1 . .
    H H16A -0.2015 0.4085 0.0084 0.107 Uiso calc R 1 1 . .
    H H16B -0.1762 0.3156 -0.0322 0.107 Uiso calc R 1 1 . .
    H H16C -0.1132 0.4266 -0.0394 0.107 Uiso calc R 1 1 . .
    S S1B 0.60664(15) 0.34925(11) 0.11989(6) 0.0400(3) Uani d . 1 1 . .
    N N1B 0.8906(6) 0.3639(4) 0.2019(2) 0.0462(12) Uani d D 1 1 . .
    H H1B 0.940(7) 0.380(7) 0.171(3) 0.069 Uiso d D 1 1 . .
    N N2B 0.6586(5) 0.5416(4) 0.1216(2) 0.0374(10) Uani d . 1 1 . .
    C C1B 0.9826(6) 0.3481(5) 0.2572(3) 0.0439(13) Uani d . 1 1 . .
    H H1B1 1.0552 0.3000 0.2519 0.053 Uiso calc R 1 1 . .
    H H1B2 0.9313 0.3148 0.2835 0.053 Uiso calc R 1 1 . .
    C C2B 1.0472(6) 0.4433(5) 0.2851(2) 0.0364(11) Uani d . 1 1 . .
    C C3B 1.1645(7) 0.4370(6) 0.3293(3) 0.0519(16) Uani d . 1 1 . .
    H H3B 1.2013 0.3716 0.3418 0.062 Uiso calc R 1 1 . .
    C C4B 1.2274(7) 0.5265(8) 0.3551(3) 0.062(2) Uani d . 1 1 . .
    H H4B 1.3074 0.5220 0.3844 0.074 Uiso calc R 1 1 . .
    C C5B 1.1729(8) 0.6196(7) 0.3377(3) 0.0611(19) Uani d . 1 1 . .
    H H5B 1.2160 0.6799 0.3553 0.073 Uiso calc R 1 1 . .
    C C6B 1.0559(7) 0.6296(5) 0.2950(3) 0.0478(14) Uani d . 1 1 . .
    H H6B 1.0185 0.6955 0.2841 0.057 Uiso calc R 1 1 . .
    C C7B 0.9939(5) 0.5401(4) 0.2681(2) 0.0343(11) Uani d . 1 1 . .
    C C8B 0.8711(6) 0.5515(4) 0.2204(2) 0.0374(11) Uani d . 1 1 . .
    H H8B1 0.8994 0.5803 0.1862 0.045 Uiso calc R 1 1 . .
    H H8B2 0.8071 0.6006 0.2323 0.045 Uiso calc R 1 1 . .
    C C9B 0.7984(6) 0.4497(4) 0.2043(3) 0.0390(12) Uani d . 1 1 . .
    H H9B 0.7481 0.4333 0.2352 0.047 Uiso calc R 1 1 . .
    C C10B 0.6936(5) 0.4573(4) 0.1491(2) 0.0346(11) Uani d . 1 1 . .
    C C11B 0.5115(6) 0.4238(5) 0.0688(3) 0.0420(12) Uani d . 1 1 . .
    H H11B 0.4397 0.3987 0.0395 0.050 Uiso calc R 1 1 . .
    C C12B 0.5500(5) 0.5239(4) 0.0745(2) 0.0313(10) Uani d . 1 1 . .
    C C13B 0.4973(5) 0.6145(5) 0.0360(3) 0.0401(12) Uani d . 1 1 . .
    C C14B 0.6112(7) 0.6504(6) 0.0065(3) 0.0520(17) Uani d . 1 1 . .
    H H14D 0.5775 0.7064 -0.0203 0.078 Uiso calc R 1 1 . .
    H H14E 0.6402 0.5929 -0.0147 0.078 Uiso calc R 1 1 . .
    H H14F 0.6886 0.6748 0.0355 0.078 Uiso calc R 1 1 . .
    C C15B 0.3705(7) 0.5821(7) -0.0092(4) 0.064(2) Uani d . 1 1 . .
    H H15D 0.2956 0.5670 0.0101 0.097 Uiso calc R 1 1 . .
    H H15E 0.3917 0.5207 -0.0295 0.097 Uiso calc R 1 1 . .
    H H15F 0.3439 0.6382 -0.0367 0.097 Uiso calc R 1 1 . .
    C C16B 0.4602(7) 0.7032(5) 0.0722(3) 0.0516(16) Uani d . 1 1 . .
    H H16D 0.4428 0.7654 0.0485 0.077 Uiso calc R 1 1 . .
    H H16E 0.5356 0.7158 0.1049 0.077 Uiso calc R 1 1 . .
    H H16F 0.3783 0.6852 0.0863 0.077 Uiso calc R 1 1 . .
    S S1C 0.49001(18) 1.13218(11) 0.37976(7) 0.0457(4) Uani d . 1 1 . .
    N N1C 0.6940(6) 1.1111(4) 0.2993(2) 0.0506(13) Uani d D 1 1 . .
    H H1C 0.746(8) 1.109(8) 0.3381(15) 0.076 Uiso d D 1 1 . .
    N N2C 0.5430(5) 0.9411(4) 0.3832(2) 0.0380(10) Uani d . 1 1 . .
    C C1C 0.7239(7) 1.1284(5) 0.2438(3) 0.0494(15) Uani d . 1 1 . .
    H H1C1 0.7998 1.1783 0.2479 0.059 Uiso calc R 1 1 . .
    H H1C2 0.6434 1.1604 0.2188 0.059 Uiso calc R 1 1 . .
    C C2C 0.7620(6) 1.0332(5) 0.2141(3) 0.0415(12) Uani d . 1 1 . .
    C C3C 0.8347(7) 1.0409(8) 0.1699(3) 0.060(2) Uani d . 1 1 . .
    H H3C 0.8608 1.1064 0.1582 0.072 Uiso calc R 1 1 . .
    C C4C 0.8679(8) 0.9533(8) 0.1435(3) 0.066(2) Uani d . 1 1 . .
    H H4C 0.9169 0.9583 0.1135 0.079 Uiso calc R 1 1 . .
    C C5C 0.8294(8) 0.8560(8) 0.1607(3) 0.064(2) Uani d . 1 1 . .
    H H5C 0.8532 0.7956 0.1427 0.077 Uiso calc R 1 1 . .
    C C6C 0.7578(7) 0.8487(6) 0.2034(3) 0.0528(15) Uani d . 1 1 . .
    H H6C 0.7305 0.7830 0.2144 0.063 Uiso calc R 1 1 . .
    C C7C 0.7244(6) 0.9369(5) 0.2312(2) 0.0385(12) Uani d . 1 1 . .
    C C8C 0.6495(6) 0.9268(5) 0.2803(2) 0.0382(12) Uani d . 1 1 . .
    H H8C1 0.5715 0.8795 0.2686 0.046 Uiso calc R 1 1 . .
    H H8C2 0.7116 0.8963 0.3140 0.046 Uiso calc R 1 1 . .
    C C9C 0.5986(6) 1.0286(5) 0.2972(3) 0.0412(12) Uani d . 1 1 . .
    H H9C 0.5175 1.0469 0.2667 0.049 Uiso calc R 1 1 . .
    C C10C 0.5504(5) 1.0230(4) 0.3527(3) 0.0366(11) Uani d . 1 1 . .
    C C11C 0.4493(6) 1.0600(5) 0.4341(3) 0.0406(12) Uani d . 1 1 . .
    H H11C 0.4064 1.0862 0.4631 0.049 Uiso calc R 1 1 . .
    C C12C 0.4867(5) 0.9611(4) 0.4301(2) 0.0344(11) Uani d . 1 1 . .
    C C13C 0.4733(6) 0.8751(5) 0.4722(3) 0.0422(13) Uani d . 1 1 . .
    C C14C 0.4029(8) 0.7853(6) 0.4391(4) 0.0607(19) Uani d . 1 1 . .
    H H14G 0.3969 0.7287 0.4656 0.091 Uiso calc R 1 1 . .
    H H14H 0.4548 0.7629 0.4108 0.091 Uiso calc R 1 1 . .
    H H14I 0.3112 0.8057 0.4194 0.091 Uiso calc R 1 1 . .
    C C15C 0.6172(7) 0.8470(6) 0.5036(3) 0.0574(18) Uani d . 1 1 . .
    H H15G 0.6126 0.7973 0.5341 0.086 Uiso calc R 1 1 . .
    H H15H 0.6646 0.9090 0.5204 0.086 Uiso calc R 1 1 . .
    H H15I 0.6666 0.8165 0.4763 0.086 Uiso calc R 1 1 . .
    C C16C 0.3907(9) 0.9113(7) 0.5163(3) 0.065(2) Uani d . 1 1 . .
    H H16G 0.3037 0.9399 0.4960 0.098 Uiso calc R 1 1 . .
    H H16H 0.4421 0.9642 0.5410 0.098 Uiso calc R 1 1 . .
    H H16I 0.3739 0.8528 0.5398 0.098 Uiso calc R 1 1 . .
    S S1D 0.98789(17) 0.88108(13) 0.38079(7) 0.0479(4) Uani d . 1 1 . .
    N N1D 1.1117(5) 0.8850(4) 0.2825(2) 0.0367(9) Uani d D 1 1 . .
    H H1D 1.023(4) 0.882(6) 0.257(2) 0.055 Uiso d D 1 1 . .
    N N2D 1.0684(5) 1.0679(4) 0.3918(2) 0.0388(10) Uani d . 1 1 . .
    C C1D 1.2058(7) 0.8614(5) 0.2455(3) 0.0449(14) Uani d . 1 1 . .
    H H1D1 1.1619 0.8113 0.2161 0.054 Uiso calc R 1 1 . .
    H H1D2 1.2871 0.8277 0.2690 0.054 Uiso calc R 1 1 . .
    C C2D 1.2522(5) 0.9536(4) 0.2152(2) 0.0353(11) Uani d . 1 1 . .
    C C3D 1.3220(7) 0.9387(6) 0.1714(3) 0.0480(14) Uani d . 1 1 . .
    H H3D 1.3418 0.8708 0.1609 0.058 Uiso calc R 1 1 . .
    C C4D 1.3641(8) 1.0233(7) 0.1421(3) 0.0600(19) Uani d . 1 1 . .
    H H4D 1.4127 1.0127 0.1124 0.072 Uiso calc R 1 1 . .
    C C5D 1.3343(7) 1.1189(7) 0.1569(3) 0.0601(19) Uani d . 1 1 . .
    H H5D 1.3612 1.1762 0.1371 0.072 Uiso calc R 1 1 . .
    C C6D 1.2647(6) 1.1354(5) 0.2008(3) 0.0419(12) Uani d . 1 1 . .
    H H6D 1.2439 1.2035 0.2105 0.050 Uiso calc R 1 1 . .
    C C7D 1.2251(5) 1.0524(4) 0.2309(2) 0.0329(10) Uani d . 1 1 . .
    C C8D 1.1525(5) 1.0723(4) 0.2792(2) 0.0319(10) Uani d . 1 1 . .
    H H8D1 1.0565 1.0908 0.2632 0.038 Uiso calc R 1 1 . .
    H H8D2 1.1961 1.1305 0.3029 0.038 Uiso calc R 1 1 . .
    C C9D 1.1581(5) 0.9752(4) 0.3170(2) 0.0303(10) Uani d . 1 1 . .
    H H9D 1.2551 0.9635 0.3366 0.036 Uiso calc R 1 1 . .
    C C10D 1.0758(5) 0.9858(4) 0.3624(2) 0.0323(10) Uani d . 1 1 . .
    C C11D 0.9375(6) 0.9549(6) 0.4329(3) 0.0507(16) Uani d . 1 1 . .
    H H11D 0.8815 0.9317 0.4579 0.061 Uiso calc R 1 1 . .
    C C12D 0.9900(6) 1.0518(5) 0.4328(2) 0.0390(12) Uani d . 1 1 . .
    C C13D 0.9748(6) 1.1356(6) 0.4738(2) 0.0447(14) Uani d . 1 1 . .
    C C14D 0.9180(17) 1.2287(8) 0.4417(4) 0.124(6) Uani d . 1 1 . .
    H H14J 0.8767 1.2729 0.4667 0.186 Uiso calc R 1 1 . .
    H H14K 0.8488 1.2085 0.4081 0.186 Uiso calc R 1 1 . .
    H H14L 0.9911 1.2663 0.4291 0.186 Uiso calc R 1 1 . .
    C C15D 1.1122(8) 1.1564(7) 0.5130(4) 0.065(2) Uani d . 1 1 . .
    H H15J 1.1432 1.0946 0.5354 0.098 Uiso calc R 1 1 . .
    H H15K 1.1036 1.2132 0.5390 0.098 Uiso calc R 1 1 . .
    H H15L 1.1783 1.1748 0.4897 0.098 Uiso calc R 1 1 . .
    C C16D 0.8815(11) 1.1057(10) 0.5137(5) 0.094(4) Uani d . 1 1 . .
    H H16J 0.7938 1.0826 0.4910 0.141 Uiso calc R 1 1 . .
    H H16K 0.8671 1.1654 0.5369 0.141 Uiso calc R 1 1 . .
    H H16L 0.9232 1.0500 0.5391 0.141 Uiso calc R 1 1 . .
loop_
    _atom_site_aniso_label
    _atom_site_aniso_U_11
    _atom_site_aniso_U_22
    _atom_site_aniso_U_33
    _atom_site_aniso_U_12
    _atom_site_aniso_U_13
    _atom_site_aniso_U_23
    S1A 0.0386(7) 0.0278(6) 0.0569(8) 0.0050(5) 0.0043(6) -0.0021(6)
    N1A 0.037(2) 0.029(2) 0.045(2) -0.0051(18) 0.0034(18) -0.012(2)
    N2A 0.039(2) 0.0227(19) 0.034(2) 0.0043(16) 0.0005(17) -0.0028(16)
    C1A 0.048(3) 0.033(3) 0.059(4) -0.004(2) -0.003(3) -0.016(3)
    C2A 0.033(3) 0.056(4) 0.035(3) -0.007(2) 0.002(2) -0.015(3)
    C3A 0.048(3) 0.076(5) 0.040(3) -0.003(3) -0.002(3) -0.023(3)
    C4A 0.055(4) 0.099(7) 0.043(4) 0.001(4) -0.005(3) -0.012(4)
    C5A 0.051(4) 0.076(5) 0.041(3) 0.015(4) 0.002(3) 0.009(3)
    C6A 0.046(3) 0.050(4) 0.038(3) 0.006(3) 0.005(2) 0.005(3)
    C7A 0.037(3) 0.041(3) 0.033(3) 0.005(2) 0.011(2) 0.006(2)
    C8A 0.032(2) 0.030(2) 0.038(3) -0.0001(19) 0.006(2) -0.001(2)
    C9A 0.027(2) 0.024(2) 0.034(2) -0.0040(16) 0.0069(18) -0.0049(18)
    C10A 0.026(2) 0.025(2) 0.033(2) 0.0010(17) 0.0089(18) -0.0025(18)
    C11A 0.030(3) 0.045(3) 0.045(3) 0.000(2) -0.007(2) -0.007(3)
    C12A 0.032(2) 0.037(3) 0.038(3) -0.007(2) 0.011(2) -0.005(2)
    C13A 0.029(2) 0.041(3) 0.046(3) -0.003(2) -0.003(2) -0.009(3)
    C14A 0.066(4) 0.055(4) 0.060(4) -0.020(3) 0.022(3) -0.013(3)
    C15A 0.047(3) 0.068(5) 0.051(4) -0.008(3) 0.015(3) -0.021(3)
    C16A 0.047(4) 0.076(6) 0.076(5) -0.005(4) -0.022(4) -0.010(4)
    S1B 0.0400(7) 0.0309(6) 0.0465(8) -0.0035(5) 0.0027(6) 0.0004(6)
    N1B 0.046(3) 0.039(3) 0.048(3) 0.009(2) -0.004(2) -0.005(2)
    N2B 0.029(2) 0.033(2) 0.044(2) 0.0066(18) -0.0050(18) 0.002(2)
    C1B 0.043(3) 0.031(3) 0.051(3) 0.007(2) -0.004(2) 0.006(2)
    C2B 0.035(3) 0.042(3) 0.033(3) 0.000(2) 0.008(2) -0.004(2)
    C3B 0.048(3) 0.064(4) 0.037(3) 0.005(3) -0.006(3) 0.005(3)
    C4B 0.048(4) 0.104(7) 0.029(3) -0.009(4) -0.003(3) -0.006(4)
    C5B 0.066(4) 0.075(5) 0.038(3) -0.024(4) 0.000(3) -0.017(3)
    C6B 0.055(3) 0.044(3) 0.042(3) -0.017(3) 0.006(3) -0.009(3)
    C7B 0.035(3) 0.034(3) 0.033(3) -0.006(2) 0.004(2) -0.001(2)
    C8B 0.042(3) 0.033(3) 0.036(3) 0.001(2) 0.003(2) 0.002(2)
    C9B 0.040(3) 0.032(3) 0.043(3) 0.001(2) 0.001(2) -0.002(2)
    C10B 0.035(3) 0.028(2) 0.039(3) -0.003(2) 0.004(2) 0.001(2)
    C11B 0.037(3) 0.041(3) 0.044(3) 0.002(2) 0.001(2) -0.002(2)
    C12B 0.022(2) 0.039(3) 0.031(2) -0.0030(18) 0.0011(17) 0.002(2)
    C13B 0.031(2) 0.044(3) 0.045(3) 0.002(2) 0.010(2) 0.009(3)
    C14B 0.048(3) 0.061(4) 0.050(4) 0.002(3) 0.015(3) 0.026(3)
    C15B 0.044(4) 0.064(5) 0.074(5) 0.002(3) -0.015(3) 0.017(4)
    C16B 0.045(3) 0.042(3) 0.066(4) 0.017(3) 0.008(3) 0.016(3)
    S1C 0.0636(9) 0.0291(7) 0.0477(8) 0.0017(6) 0.0190(7) 0.0010(6)
    N1C 0.059(3) 0.042(3) 0.052(3) -0.017(3) 0.015(2) -0.007(2)
    N2C 0.037(2) 0.028(2) 0.053(3) -0.0032(18) 0.019(2) -0.002(2)
    C1C 0.065(4) 0.035(3) 0.053(3) -0.013(3) 0.024(3) 0.000(3)
    C2C 0.043(3) 0.045(3) 0.036(3) -0.005(2) 0.008(2) 0.000(2)
    C3C 0.048(4) 0.090(6) 0.043(3) -0.017(4) 0.010(3) 0.009(4)
    C4C 0.056(4) 0.112(7) 0.031(3) -0.015(4) 0.016(3) -0.008(4)
    C5C 0.061(4) 0.081(6) 0.053(4) 0.004(4) 0.017(3) -0.019(4)
    C6C 0.054(4) 0.055(4) 0.046(3) 0.000(3) 0.005(3) -0.009(3)
    C7C 0.036(3) 0.045(3) 0.032(3) -0.009(2) 0.001(2) 0.002(2)
    C8C 0.037(3) 0.038(3) 0.040(3) -0.005(2) 0.010(2) -0.001(2)
    C9C 0.045(3) 0.031(3) 0.048(3) 0.000(2) 0.013(2) 0.000(2)
    C10C 0.034(3) 0.029(3) 0.048(3) -0.0045(19) 0.013(2) -0.008(2)
    C11C 0.048(3) 0.038(3) 0.041(3) -0.004(2) 0.019(2) -0.003(2)
    C12C 0.029(2) 0.038(3) 0.035(3) -0.003(2) 0.0045(19) 0.002(2)
    C13C 0.042(3) 0.043(3) 0.044(3) 0.000(2) 0.014(2) 0.010(3)
    C14C 0.066(4) 0.053(4) 0.070(5) -0.015(3) 0.029(4) 0.006(4)
    C15C 0.046(3) 0.053(4) 0.071(5) 0.001(3) 0.008(3) 0.023(4)
    C16C 0.071(5) 0.082(6) 0.051(4) 0.006(4) 0.033(4) 0.011(4)
    S1D 0.0509(8) 0.0453(8) 0.0521(9) -0.0110(7) 0.0211(7) -0.0024(7)
    N1D 0.046(2) 0.024(2) 0.043(2) 0.0009(18) 0.016(2) -0.0039(18)
    N2D 0.042(2) 0.039(3) 0.040(2) 0.0067(19) 0.018(2) -0.002(2)
    C1D 0.062(4) 0.033(3) 0.044(3) 0.002(2) 0.021(3) -0.004(2)
    C2D 0.034(2) 0.032(3) 0.039(3) 0.001(2) 0.006(2) -0.001(2)
    C3D 0.054(3) 0.047(3) 0.044(3) 0.002(3) 0.011(3) -0.007(3)
    C4D 0.070(5) 0.076(5) 0.040(3) -0.012(4) 0.026(3) -0.002(3)
    C5D 0.052(4) 0.082(5) 0.048(4) -0.014(4) 0.015(3) 0.020(4)
    C6D 0.044(3) 0.036(3) 0.045(3) -0.004(2) 0.007(2) 0.006(2)
    C7D 0.030(2) 0.037(3) 0.032(2) -0.0058(19) 0.0069(19) 0.001(2)
    C8D 0.038(3) 0.027(2) 0.030(2) -0.0027(19) 0.006(2) -0.0019(19)
    C9D 0.028(2) 0.033(2) 0.031(2) 0.0029(18) 0.0077(18) 0.0021(19)
    C10D 0.033(2) 0.037(3) 0.028(2) -0.0022(19) 0.0070(19) 0.001(2)
    C11D 0.033(3) 0.068(5) 0.052(4) -0.013(3) 0.012(2) -0.002(3)
    C12D 0.032(2) 0.050(3) 0.037(3) 0.002(2) 0.010(2) -0.006(2)
    C13D 0.039(3) 0.060(4) 0.037(3) 0.010(3) 0.013(2) -0.007(3)
    C14D 0.221(15) 0.068(6) 0.070(6) 0.094(9) 0.000(7) -0.006(5)
    C15D 0.061(4) 0.059(4) 0.070(5) 0.007(3) 0.002(4) -0.028(4)
    C16D 0.084(6) 0.106(8) 0.111(8) -0.029(6) 0.064(6) -0.045(7)
_geom_special_details
;
All e.s.d.'s (except the e.s.d. in the dihedral angle between two l.s. planes)
are estimated using the full covariance matrix. The cell e.s.d.'s are taken
into account individually in the estimation of e.s.d.'s in distances, angles
and torsion angles; correlations between e.s.d.'s in cell parameters are only
used when they are defined by crystal symmetry. An approximate (isotropic)
treatment of cell e.s.d.'s is used for estimating e.s.d.'s involving l.s.
planes.
;
loop_
    _geom_bond_atom_site_label_1
    _geom_bond_atom_site_label_2
    _geom_bond_site_symmetry_2
    _geom_bond_distance
    _geom_bond_publ_flag
    S1A C11A . 1.731(6) ?
    S1A C10A . 1.745(5) ?
    N1A C1A . 1.470(7) ?
    N1A C9A . 1.476(6) ?
    N1A H1A . 0.97(2) ?
    N2A C10A . 1.312(6) ?
    N2A C12A . 1.376(7) ?
    C1A C2A . 1.507(9) ?
    C1A H1A1 . 0.9900 ?
    C1A H1A2 . 0.9900 ?
    C2A C7A . 1.405(9) ?
    C2A C3A . 1.418(8) ?
    C3A C4A . 1.366(12) ?
    C3A H3A . 0.9500 ?
    C4A C5A . 1.369(13) ?
    C4A H4A . 0.9500 ?
    C5A C6A . 1.394(9) ?
    C5A H5A . 0.9500 ?
    C6A C7A . 1.411(8) ?
    C6A H6A . 0.9500 ?
    C7A C8A . 1.508(7) ?
    C8A C9A . 1.526(7) ?
    C8A H8A1 . 0.9900 ?
    C8A H8A2 . 0.9900 ?
    C9A C10A . 1.495(7) ?
    C9A H9A . 1.0000 ?
    C11A C12A . 1.364(9) ?
    C11A H11A . 0.9500 ?
    C12A C13A . 1.500(8) ?
    C13A C16A . 1.521(9) ?
    C13A C15A . 1.531(9) ?
    C13A C14A . 1.562(10) ?
    C14A H14A . 0.9800 ?
    C14A H14B . 0.9800 ?
    C14A H14C . 0.9800 ?
    C15A H15A . 0.9800 ?
    C15A H15B . 0.9800 ?
    C15A H15C . 0.9800 ?
    C16A H16A . 0.9800 ?
    C16A H16B . 0.9800 ?
    C16A H16C . 0.9800 ?
    S1B C11B . 1.688(6) ?
    S1B C10B . 1.723(5) ?
    N1B C1B . 1.457(7) ?
    N1B C9B . 1.460(7) ?
    N1B H1B . 0.99(2) ?
    N2B C10B . 1.288(7) ?
    N2B C12B . 1.410(6) ?
    C1B C2B . 1.489(8) ?
    C1B H1B1 . 0.9900 ?
    C1B H1B2 . 0.9900 ?
    C2B C7B . 1.395(8) ?
    C2B C3B . 1.408(8) ?
    C3B C4B . 1.404(12) ?
    C3B H3B . 0.9500 ?
    C4B C5B . 1.358(13) ?
    C4B H4B . 0.9500 ?
    C5B C6B . 1.391(10) ?
    C5B H5B . 0.9500 ?
    C6B C7B . 1.409(8) ?
    C6B H6B . 0.9500 ?
    C7B C8B . 1.500(7) ?
    C8B C9B . 1.522(8) ?
    C8B H8B1 . 0.9900 ?
    C8B H8B2 . 0.9900 ?
    C9B C10B . 1.505(7) ?
    C9B H9B . 1.0000 ?
    C11B C12B . 1.358(8) ?
    C11B H11B . 0.9500 ?
    C12B C13B . 1.519(8) ?
    C13B C16B . 1.533(9) ?
    C13B C14B . 1.536(8) ?
    C13B C15B . 1.544(9) ?
    C14B H14D . 0.9800 ?
    C14B H14E . 0.9800 ?
    C14B H14F . 0.9800 ?
    C15B H15D . 0.9800 ?
    C15B H15E . 0.9800 ?
    C15B H15F . 0.9800 ?
    C16B H16D . 0.9800 ?
    C16B H16E . 0.9800 ?
    C16B H16F . 0.9800 ?
    S1C C11C . 1.715(6) ?
    S1C C10C . 1.722(6) ?
    N1C C9C . 1.433(8) ?
    N1C C1C . 1.434(8) ?
    N1C H1C . 0.96(2) ?
    N2C C10C . 1.301(8) ?
    N2C C12C . 1.377(7) ?
    C1C C2C . 1.515(9) ?
    C1C H1C1 . 0.9900 ?
    C1C H1C2 . 0.9900 ?
    C2C C7C . 1.394(8) ?
    C2C C3C . 1.404(9) ?
    C3C C4C . 1.376(13) ?
    C3C H3C . 0.9500 ?
    C4C C5C . 1.409(14) ?
    C4C H4C . 0.9500 ?
    C5C C6C . 1.366(10) ?
    C5C H5C . 0.9500 ?
    C6C C7C . 1.400(9) ?
    C6C H6C . 0.9500 ?
    C7C C8C . 1.522(8) ?
    C8C C9C . 1.506(8) ?
    C8C H8C1 . 0.9900 ?
    C8C H8C2 . 0.9900 ?
    C9C C10C . 1.500(8) ?
    C9C H9C . 1.0000 ?
    C11C C12C . 1.349(8) ?
    C11C H11C . 0.9500 ?
    C12C C13C . 1.527(8) ?
    C13C C14C . 1.501(10) ?
    C13C C15C . 1.527(9) ?
    C13C C16C . 1.540(9) ?
    C14C H14G . 0.9800 ?
    C14C H14H . 0.9800 ?
    C14C H14I . 0.9800 ?
    C15C H15G . 0.9800 ?
    C15C H15H . 0.9800 ?
    C15C H15I . 0.9800 ?
    C16C H16G . 0.9800 ?
    C16C H16H . 0.9800 ?
    C16C H16I . 0.9800 ?
    S1D C11D . 1.726(7) ?
    S1D C10D . 1.729(6) ?
    N1D C9D . 1.451(7) ?
    N1D C1D . 1.454(7) ?
    N1D H1D . 0.97(2) ?
    N2D C10D . 1.287(7) ?
    N2D C12D . 1.392(7) ?
    C1D C2D . 1.523(8) ?
    C1D H1D1 . 0.9900 ?
    C1D H1D2 . 0.9900 ?
    C2D C7D . 1.382(8) ?
    C2D C3D . 1.387(8) ?
    C3D C4D . 1.414(11) ?
    C3D H3D . 0.9500 ?
    C4D C5D . 1.344(13) ?
    C4D H4D . 0.9500 ?
    C5D C6D . 1.392(9) ?
    C5D H5D . 0.9500 ?
    C6D C7D . 1.398(8) ?
    C6D H6D . 0.9500 ?
    C7D C8D . 1.507(7) ?
    C8D C9D . 1.544(7) ?
    C8D H8D1 . 0.9900 ?
    C8D H8D2 . 0.9900 ?
    C9D C10D . 1.501(7) ?
    C9D H9D . 1.0000 ?
    C11D C12D . 1.366(10) ?
    C11D H11D . 0.9500 ?
    C12D C13D . 1.493(8) ?
    C13D C14D . 1.480(11) ?
    C13D C16D . 1.520(10) ?
    C13D C15D . 1.521(10) ?
    C14D H14J . 0.9800 ?
    C14D H14K . 0.9800 ?
    C14D H14L . 0.9800 ?
    C15D H15J . 0.9800 ?
    C15D H15K . 0.9800 ?
    C15D H15L . 0.9800 ?
    C16D H16J . 0.9800 ?
    C16D H16K . 0.9800 ?
    C16D H16L . 0.9800 ?
loop_
    _geom_angle_atom_site_label_1
    _geom_angle_atom_site_label_2
    _geom_angle_atom_site_label_3
    _geom_angle_site_symmetry_1
    _geom_angle_site_symmetry_3
    _geom_angle
    _geom_angle_publ_flag
    C11A S1A C10A . . 89.4(3) ?
    C1A N1A C9A . . 109.7(4) ?
    C1A N1A H1A . . 108(4) ?
    C9A N1A H1A . . 109(5) ?
    C10A N2A C12A . . 112.5(4) ?
    N1A C1A C2A . . 114.1(5) ?
    N1A C1A H1A1 . . 108.7 ?
    C2A C1A H1A1 . . 108.7 ?
    N1A C1A H1A2 . . 108.7 ?
    C2A C1A H1A2 . . 108.7 ?
    H1A1 C1A H1A2 . . 107.6 ?
    C7A C2A C3A . . 117.8(6) ?
    C7A C2A C1A . . 122.0(5) ?
    C3A C2A C1A . . 120.1(6) ?
    C4A C3A C2A . . 120.7(7) ?
    C4A C3A H3A . . 119.6 ?
    C2A C3A H3A . . 119.6 ?
    C3A C4A C5A . . 121.7(7) ?
    C3A C4A H4A . . 119.1 ?
    C5A C4A H4A . . 119.1 ?
    C4A C5A C6A . . 119.7(7) ?
    C4A C5A H5A . . 120.2 ?
    C6A C5A H5A . . 120.2 ?
    C5A C6A C7A . . 119.7(7) ?
    C5A C6A H6A . . 120.1 ?
    C7A C6A H6A . . 120.1 ?
    C2A C7A C6A . . 120.3(5) ?
    C2A C7A C8A . . 120.6(5) ?
    C6A C7A C8A . . 119.0(5) ?
    C7A C8A C9A . . 109.7(4) ?
    C7A C8A H8A1 . . 109.7 ?
    C9A C8A H8A1 . . 109.7 ?
    C7A C8A H8A2 . . 109.7 ?
    C9A C8A H8A2 . . 109.7 ?
    H8A1 C8A H8A2 . . 108.2 ?
    N1A C9A C10A . . 109.2(4) ?
    N1A C9A C8A . . 112.9(4) ?
    C10A C9A C8A . . 111.4(4) ?
    N1A C9A H9A . . 107.7 ?
    C10A C9A H9A . . 107.7 ?
    C8A C9A H9A . . 107.7 ?
    N2A C10A C9A . . 125.5(4) ?
    N2A C10A S1A . . 113.2(4) ?
    C9A C10A S1A . . 121.2(4) ?
    C12A C11A S1A . . 110.3(4) ?
    C12A C11A H11A . . 124.9 ?
    S1A C11A H11A . . 124.9 ?
    C11A C12A N2A . . 114.6(5) ?
    C11A C12A C13A . . 127.3(5) ?
    N2A C12A C13A . . 118.1(5) ?
    C12A C13A C16A . . 111.1(6) ?
    C12A C13A C15A . . 107.6(5) ?
    C16A C13A C15A . . 110.2(6) ?
    C12A C13A C14A . . 109.5(5) ?
    C16A C13A C14A . . 110.3(6) ?
    C15A C13A C14A . . 108.1(6) ?
    C13A C14A H14A . . 109.5 ?
    C13A C14A H14B . . 109.5 ?
    H14A C14A H14B . . 109.5 ?
    C13A C14A H14C . . 109.5 ?
    H14A C14A H14C . . 109.5 ?
    H14B C14A H14C . . 109.5 ?
    C13A C15A H15A . . 109.5 ?
    C13A C15A H15B . . 109.5 ?
    H15A C15A H15B . . 109.5 ?
    C13A C15A H15C . . 109.5 ?
    H15A C15A H15C . . 109.5 ?
    H15B C15A H15C . . 109.5 ?
    C13A C16A H16A . . 109.5 ?
    C13A C16A H16B . . 109.5 ?
    H16A C16A H16B . . 109.5 ?
    C13A C16A H16C . . 109.5 ?
    H16A C16A H16C . . 109.5 ?
    H16B C16A H16C . . 109.5 ?
    C11B S1B C10B . . 89.2(3) ?
    C1B N1B C9B . . 111.2(5) ?
    C1B N1B H1B . . 112(5) ?
    C9B N1B H1B . . 107(5) ?
    C10B N2B C12B . . 110.4(5) ?
    N1B C1B C2B . . 114.9(5) ?
    N1B C1B H1B1 . . 108.5 ?
    C2B C1B H1B1 . . 108.5 ?
    N1B C1B H1B2 . . 108.5 ?
    C2B C1B H1B2 . . 108.5 ?
    H1B1 C1B H1B2 . . 107.5 ?
    C7B C2B C3B . . 118.7(6) ?
    C7B C2B C1B . . 121.1(5) ?
    C3B C2B C1B . . 120.2(6) ?
    C4B C3B C2B . . 120.5(7) ?
    C4B C3B H3B . . 119.7 ?
    C2B C3B H3B . . 119.7 ?
    C5B C4B C3B . . 119.4(6) ?
    C5B C4B H4B . . 120.3 ?
    C3B C4B H4B . . 120.3 ?
    C4B C5B C6B . . 122.1(7) ?
    C4B C5B H5B . . 118.9 ?
    C6B C5B H5B . . 118.9 ?
    C5B C6B C7B . . 118.7(7) ?
    C5B C6B H6B . . 120.6 ?
    C7B C6B H6B . . 120.6 ?
    C2B C7B C6B . . 120.5(5) ?
    C2B C7B C8B . . 120.9(5) ?
    C6B C7B C8B . . 118.6(5) ?
    C7B C8B C9B . . 112.4(5) ?
    C7B C8B H8B1 . . 109.1 ?
    C9B C8B H8B1 . . 109.1 ?
    C7B C8B H8B2 . . 109.1 ?
    C9B C8B H8B2 . . 109.1 ?
    H8B1 C8B H8B2 . . 107.8 ?
    N1B C9B C10B . . 110.5(5) ?
    N1B C9B C8B . . 113.5(5) ?
    C10B C9B C8B . . 112.0(5) ?
    N1B C9B H9B . . 106.8 ?
    C10B C9B H9B . . 106.8 ?
    C8B C9B H9B . . 106.8 ?
    N2B C10B C9B . . 124.5(5) ?
    N2B C10B S1B . . 115.3(4) ?
    C9B C10B S1B . . 120.1(4) ?
    C12B C11B S1B . . 111.8(4) ?
    C12B C11B H11B . . 124.1 ?
    S1B C11B H11B . . 124.1 ?
    C11B C12B N2B . . 113.2(5) ?
    C11B C12B C13B . . 128.8(5) ?
    N2B C12B C13B . . 117.9(5) ?
    C12B C13B C16B . . 109.8(5) ?
    C12B C13B C14B . . 108.3(5) ?
    C16B C13B C14B . . 108.7(6) ?
    C12B C13B C15B . . 110.0(5) ?
    C16B C13B C15B . . 109.5(6) ?
    C14B C13B C15B . . 110.5(6) ?
    C13B C14B H14D . . 109.5 ?
    C13B C14B H14E . . 109.5 ?
    H14D C14B H14E . . 109.5 ?
    C13B C14B H14F . . 109.5 ?
    H14D C14B H14F . . 109.5 ?
    H14E C14B H14F . . 109.5 ?
    C13B C15B H15D . . 109.5 ?
    C13B C15B H15E . . 109.5 ?
    H15D C15B H15E . . 109.5 ?
    C13B C15B H15F . . 109.5 ?
    H15D C15B H15F . . 109.5 ?
    H15E C15B H15F . . 109.5 ?
    C13B C16B H16D . . 109.5 ?
    C13B C16B H16E . . 109.5 ?
    H16D C16B H16E . . 109.5 ?
    C13B C16B H16F . . 109.5 ?
    H16D C16B H16F . . 109.5 ?
    H16E C16B H16F . . 109.5 ?
    C11C S1C C10C . . 89.4(3) ?
    C9C N1C C1C . . 110.7(5) ?
    C9C N1C H1C . . 104(6) ?
    C1C N1C H1C . . 136(5) ?
    C10C N2C C12C . . 112.3(5) ?
    N1C C1C C2C . . 115.1(5) ?
    N1C C1C H1C1 . . 108.5 ?
    C2C C1C H1C1 . . 108.5 ?
    N1C C1C H1C2 . . 108.5 ?
    C2C C1C H1C2 . . 108.5 ?
    H1C1 C1C H1C2 . . 107.5 ?
    C7C C2C C3C . . 119.9(7) ?
    C7C C2C C1C . . 119.2(5) ?
    C3C C2C C1C . . 120.9(6) ?
    C4C C3C C2C . . 119.8(8) ?
    C4C C3C H3C . . 120.1 ?
    C2C C3C H3C . . 120.1 ?
    C3C C4C C5C . . 120.2(6) ?
    C3C C4C H4C . . 119.9 ?
    C5C C4C H4C . . 119.9 ?
    C6C C5C C4C . . 120.0(8) ?
    C6C C5C H5C . . 120.0 ?
    C4C C5C H5C . . 120.0 ?
    C5C C6C C7C . . 120.7(7) ?
    C5C C6C H6C . . 119.7 ?
    C7C C6C H6C . . 119.7 ?
    C2C C7C C6C . . 119.4(6) ?
    C2C C7C C8C . . 120.7(6) ?
    C6C C7C C8C . . 119.9(6) ?
    C9C C8C C7C . . 112.3(5) ?
    C9C C8C H8C1 . . 109.1 ?
    C7C C8C H8C1 . . 109.1 ?
    C9C C8C H8C2 . . 109.1 ?
    C7C C8C H8C2 . . 109.1 ?
    H8C1 C8C H8C2 . . 107.9 ?
    N1C C9C C10C . . 110.1(5) ?
    N1C C9C C8C . . 113.9(5) ?
    C10C C9C C8C . . 112.5(5) ?
    N1C C9C H9C . . 106.6 ?
    C10C C9C H9C . . 106.6 ?
    C8C C9C H9C . . 106.6 ?
    N2C C10C C9C . . 126.8(5) ?
    N2C C10C S1C . . 113.5(4) ?
    C9C C10C S1C . . 119.6(4) ?
    C12C C11C S1C . . 110.8(4) ?
    C12C C11C H11C . . 124.6 ?
    S1C C11C H11C . . 124.6 ?
    C11C C12C N2C . . 113.9(5) ?
    C11C C12C C13C . . 126.0(5) ?
    N2C C12C C13C . . 120.1(5) ?
    C14C C13C C12C . . 108.8(5) ?
    C14C C13C C15C . . 111.3(6) ?
    C12C C13C C15C . . 106.9(5) ?
    C14C C13C C16C . . 109.5(6) ?
    C12C C13C C16C . . 110.9(6) ?
    C15C C13C C16C . . 109.3(6) ?
    C13C C14C H14G . . 109.5 ?
    C13C C14C H14H . . 109.5 ?
    H14G C14C H14H . . 109.5 ?
    C13C C14C H14I . . 109.5 ?
    H14G C14C H14I . . 109.5 ?
    H14H C14C H14I . . 109.5 ?
    C13C C15C H15G . . 109.5 ?
    C13C C15C H15H . . 109.5 ?
    H15G C15C H15H . . 109.5 ?
    C13C C15C H15I . . 109.5 ?
    H15G C15C H15I . . 109.5 ?
    H15H C15C H15I . . 109.5 ?
    C13C C16C H16G . . 109.5 ?
    C13C C16C H16H . . 109.5 ?
    H16G C16C H16H . . 109.5 ?
    C13C C16C H16I . . 109.5 ?
    H16G C16C H16I . . 109.5 ?
    H16H C16C H16I . . 109.5 ?
    C11D S1D C10D . . 89.1(3) ?
    C9D N1D C1D . . 109.9(4) ?
    C9D N1D H1D . . 122(5) ?
    C1D N1D H1D . . 104(4) ?
    C10D N2D C12D . . 111.1(5) ?
    N1D C1D C2D . . 115.0(5) ?
    N1D C1D H1D1 . . 108.5 ?
    C2D C1D H1D1 . . 108.5 ?
    N1D C1D H1D2 . . 108.5 ?
    C2D C1D H1D2 . . 108.5 ?
    H1D1 C1D H1D2 . . 107.5 ?
    C7D C2D C3D . . 119.6(5) ?
    C7D C2D C1D . . 120.5(5) ?
    C3D C2D C1D . . 120.0(5) ?
    C2D C3D C4D . . 120.9(6) ?
    C2D C3D H3D . . 119.6 ?
    C4D C3D H3D . . 119.6 ?
    C5D C4D C3D . . 119.0(6) ?
    C5D C4D H4D . . 120.5 ?
    C3D C4D H4D . . 120.5 ?
    C4D C5D C6D . . 120.9(7) ?
    C4D C5D H5D . . 119.5 ?
    C6D C5D H5D . . 119.5 ?
    C5D C6D C7D . . 120.6(6) ?
    C5D C6D H6D . . 119.7 ?
    C7D C6D H6D . . 119.7 ?
    C2D C7D C6D . . 119.0(5) ?
    C2D C7D C8D . . 121.3(5) ?
    C6D C7D C8D . . 119.6(5) ?
    C7D C8D C9D . . 109.8(4) ?
    C7D C8D H8D1 . . 109.7 ?
    C9D C8D H8D1 . . 109.7 ?
    C7D C8D H8D2 . . 109.7 ?
    C9D C8D H8D2 . . 109.7 ?
    H8D1 C8D H8D2 . . 108.2 ?
    N1D C9D C10D . . 108.8(4) ?
    N1D C9D C8D . . 111.3(4) ?
    C10D C9D C8D . . 112.7(4) ?
    N1D C9D H9D . . 108.0 ?
    C10D C9D H9D . . 108.0 ?
    C8D C9D H9D . . 108.0 ?
    N2D C10D C9D . . 124.9(5) ?
    N2D C10D S1D . . 115.2(4) ?
    C9D C10D S1D . . 119.8(4) ?
    C12D C11D S1D . . 109.9(5) ?
    C12D C11D H11D . . 125.1 ?
    S1D C11D H11D . . 125.1 ?
    C11D C12D N2D . . 114.6(5) ?
    C11D C12D C13D . . 125.4(6) ?
    N2D C12D C13D . . 119.9(5) ?
    C14D C13D C12D . . 110.0(6) ?
    C14D C13D C16D . . 108.1(9) ?
    C12D C13D C16D . . 112.6(7) ?
    C14D C13D C15D . . 111.9(9) ?
    C12D C13D C15D . . 109.1(5) ?
    C16D C13D C15D . . 105.2(6) ?
    C13D C14D H14J . . 109.5 ?
    C13D C14D H14K . . 109.5 ?
    H14J C14D H14K . . 109.5 ?
    C13D C14D H14L . . 109.5 ?
    H14J C14D H14L . . 109.5 ?
    H14K C14D H14L . . 109.5 ?
    C13D C15D H15J . . 109.5 ?
    C13D C15D H15K . . 109.5 ?
    H15J C15D H15K . . 109.5 ?
    C13D C15D H15L . . 109.5 ?
    H15J C15D H15L . . 109.5 ?
    H15K C15D H15L . . 109.5 ?
    C13D C16D H16J . . 109.5 ?
    C13D C16D H16K . . 109.5 ?
    H16J C16D H16K . . 109.5 ?
    C13D C16D H16L . . 109.5 ?
    H16J C16D H16L . . 109.5 ?
    H16K C16D H16L . . 109.5 ?
loop_
    _geom_torsion_atom_site_label_1
    _geom_torsion_atom_site_label_2
    _geom_torsion_atom_site_label_3
    _geom_torsion_atom_site_label_4
    _geom_torsion_site_symmetry_1
    _geom_torsion_site_symmetry_2
    _geom_torsion_site_symmetry_3
    _geom_torsion_site_symmetry_4
    _geom_torsion
    _geom_torsion_publ_flag
    C9A N1A C1A C2A . . . . -44.2(7) ?
    N1A C1A C2A C7A . . . . 13.9(9) ?
    N1A C1A C2A C3A . . . . -169.5(6) ?
    C7A C2A C3A C4A . . . . -1.3(10) ?
    C1A C2A C3A C4A . . . . -178.1(7) ?
    C2A C3A C4A C5A . . . . -0.3(13) ?
    C3A C4A C5A C6A . . . . 1.5(13) ?
    C4A C5A C6A C7A . . . . -1.2(11) ?
    C3A C2A C7A C6A . . . . 1.5(9) ?
    C1A C2A C7A C6A . . . . 178.3(6) ?
    C3A C2A C7A C8A . . . . -178.0(5) ?
    C1A C2A C7A C8A . . . . -1.3(8) ?
    C5A C6A C7A C2A . . . . -0.3(9) ?
    C5A C6A C7A C8A . . . . 179.2(5) ?
    C2A C7A C8A C9A . . . . 19.0(7) ?
    C6A C7A C8A C9A . . . . -160.6(5) ?
    C1A N1A C9A C10A . . . . -170.1(5) ?
    C1A N1A C9A C8A . . . . 65.3(6) ?
    C7A C8A C9A N1A . . . . -51.2(6) ?
    C7A C8A C9A C10A . . . . -174.5(4) ?
    C12A N2A C10A C9A . . . . -175.5(5) ?
    C12A N2A C10A S1A . . . . 1.8(6) ?
    N1A C9A C10A N2A . . . . -162.6(5) ?
    C8A C9A C10A N2A . . . . -37.2(7) ?
    N1A C9A C10A S1A . . . . 20.4(6) ?
    C8A C9A C10A S1A . . . . 145.7(4) ?
    C11A S1A C10A N2A . . . . -0.6(4) ?
    C11A S1A C10A C9A . . . . 176.8(4) ?
    C10A S1A C11A C12A . . . . -0.7(5) ?
    S1A C11A C12A N2A . . . . 1.8(7) ?
    S1A C11A C12A C13A . . . . -176.1(5) ?
    C10A N2A C12A C11A . . . . -2.4(7) ?
    C10A N2A C12A C13A . . . . 175.8(5) ?
    C11A C12A C13A C16A . . . . -1.2(9) ?
    N2A C12A C13A C16A . . . . -179.1(6) ?
    C11A C12A C13A C15A . . . . 119.5(7) ?
    N2A C12A C13A C15A . . . . -58.4(7) ?
    C11A C12A C13A C14A . . . . -123.3(7) ?
    N2A C12A C13A C14A . . . . 58.8(7) ?
    C9B N1B C1B C2B . . . . -46.4(8) ?
    N1B C1B C2B C7B . . . . 17.8(8) ?
    N1B C1B C2B C3B . . . . -161.9(6) ?
    C7B C2B C3B C4B . . . . -0.9(9) ?
    C1B C2B C3B C4B . . . . 178.8(6) ?
    C2B C3B C4B C5B . . . . 1.1(11) ?
    C3B C4B C5B C6B . . . . 0.0(12) ?
    C4B C5B C6B C7B . . . . -1.4(11) ?
    C3B C2B C7B C6B . . . . -0.4(8) ?
    C1B C2B C7B C6B . . . . 179.9(6) ?
    C3B C2B C7B C8B . . . . 178.6(5) ?
    C1B C2B C7B C8B . . . . -1.2(8) ?
    C5B C6B C7B C2B . . . . 1.5(9) ?
    C5B C6B C7B C8B . . . . -177.5(6) ?
    C2B C7B C8B C9B . . . . 13.0(8) ?
    C6B C7B C8B C9B . . . . -168.0(5) ?
    C1B N1B C9B C10B . . . . -173.3(5) ?
    C1B N1B C9B C8B . . . . 59.8(7) ?
    C7B C8B C9B N1B . . . . -42.3(7) ?
    C7B C8B C9B C10B . . . . -168.3(5) ?
    C12B N2B C10B C9B . . . . -174.8(5) ?
    C12B N2B C10B S1B . . . . 2.9(6) ?
    N1B C9B C10B N2B . . . . -134.5(6) ?
    C8B C9B C10B N2B . . . . -6.8(8) ?
    N1B C9B C10B S1B . . . . 48.0(6) ?
    C8B C9B C10B S1B . . . . 175.6(4) ?
    C11B S1B C10B N2B . . . . -2.6(5) ?
    C11B S1B C10B C9B . . . . 175.1(5) ?
    C10B S1B C11B C12B . . . . 1.5(5) ?
    S1B C11B C12B N2B . . . . -0.3(7) ?
    S1B C11B C12B C13B . . . . 176.0(4) ?
    C10B N2B C12B C11B . . . . -1.6(7) ?
    C10B N2B C12B C13B . . . . -178.4(5) ?
    C11B C12B C13B C16B . . . . 129.8(6) ?
    N2B C12B C13B C16B . . . . -54.0(6) ?
    C11B C12B C13B C14B . . . . -111.6(7) ?
    N2B C12B C13B C14B . . . . 64.5(7) ?
    C11B C12B C13B C15B . . . . 9.2(9) ?
    N2B C12B C13B C15B . . . . -174.6(6) ?
    C9C N1C C1C C2C . . . . -49.9(8) ?
    N1C C1C C2C C7C . . . . 20.6(9) ?
    N1C C1C C2C C3C . . . . -159.2(6) ?
    C7C C2C C3C C4C . . . . 0.3(10) ?
    C1C C2C C3C C4C . . . . -179.9(7) ?
    C2C C3C C4C C5C . . . . -0.1(11) ?
    C3C C4C C5C C6C . . . . 0.6(12) ?
    C4C C5C C6C C7C . . . . -1.3(11) ?
    C3C C2C C7C C6C . . . . -0.9(9) ?
    C1C C2C C7C C6C . . . . 179.2(6) ?
    C3C C2C C7C C8C . . . . 178.0(6) ?
    C1C C2C C7C C8C . . . . -1.8(9) ?
    C5C C6C C7C C2C . . . . 1.5(10) ?
    C5C C6C C7C C8C . . . . -177.5(6) ?
    C2C C7C C8C C9C . . . . 12.1(8) ?
    C6C C7C C8C C9C . . . . -169.0(6) ?
    C1C N1C C9C C10C . . . . -170.5(6) ?
    C1C N1C C9C C8C . . . . 62.1(8) ?
    C7C C8C C9C N1C . . . . -42.2(7) ?
    C7C C8C C9C C10C . . . . -168.4(5) ?
    C12C N2C C10C C9C . . . . -176.4(5) ?
    C12C N2C C10C S1C . . . . 0.7(6) ?
    N1C C9C C10C N2C . . . . -132.1(6) ?
    C8C C9C C10C N2C . . . . -3.8(9) ?
    N1C C9C C10C S1C . . . . 51.0(7) ?
    C8C C9C C10C S1C . . . . 179.2(4) ?
    C11C S1C C10C N2C . . . . -1.6(5) ?
    C11C S1C C10C C9C . . . . 175.7(5) ?
    C10C S1C C11C C12C . . . . 2.1(5) ?
    S1C C11C C12C N2C . . . . -2.2(7) ?
    S1C C11C C12C C13C . . . . 177.0(4) ?
    C10C N2C C12C C11C . . . . 1.0(7) ?
    C10C N2C C12C C13C . . . . -178.2(5) ?
    C11C C12C C13C C14C . . . . 129.0(7) ?
    N2C C12C C13C C14C . . . . -51.9(7) ?
    C11C C12C C13C C15C . . . . -110.6(7) ?
    N2C C12C C13C C15C . . . . 68.5(7) ?
    C11C C12C C13C C16C . . . . 8.5(9) ?
    N2C C12C C13C C16C . . . . -172.4(6) ?
    C9D N1D C1D C2D . . . . -44.6(7) ?
    N1D C1D C2D C7D . . . . 11.4(8) ?
    N1D C1D C2D C3D . . . . -168.6(6) ?
    C7D C2D C3D C4D . . . . -1.0(10) ?
    C1D C2D C3D C4D . . . . 179.0(6) ?
    C2D C3D C4D C5D . . . . -0.6(12) ?
    C3D C4D C5D C6D . . . . 0.8(12) ?
    C4D C5D C6D C7D . . . . 0.6(11) ?
    C3D C2D C7D C6D . . . . 2.3(8) ?
    C1D C2D C7D C6D . . . . -177.7(5) ?
    C3D C2D C7D C8D . . . . -178.5(5) ?
    C1D C2D C7D C8D . . . . 1.5(8) ?
    C5D C6D C7D C2D . . . . -2.1(9) ?
    C5D C6D C7D C8D . . . . 178.7(6) ?
    C2D C7D C8D C9D . . . . 17.9(7) ?
    C6D C7D C8D C9D . . . . -163.0(5) ?
    C1D N1D C9D C10D . . . . -169.1(4) ?
    C1D N1D C9D C8D . . . . 66.2(6) ?
    C7D C8D C9D N1D . . . . -51.7(6) ?
    C7D C8D C9D C10D . . . . -174.3(4) ?
    C12D N2D C10D C9D . . . . -176.7(5) ?
    C12D N2D C10D S1D . . . . 0.5(6) ?
    N1D C9D C10D N2D . . . . -163.7(5) ?
    C8D C9D C10D N2D . . . . -39.7(7) ?
    N1D C9D C10D S1D . . . . 19.3(6) ?
    C8D C9D C10D S1D . . . . 143.2(4) ?
    C11D S1D C10D N2D . . . . -0.2(5) ?
    C11D S1D C10D C9D . . . . 177.1(4) ?
    C10D S1D C11D C12D . . . . -0.1(5) ?
    S1D C11D C12D N2D . . . . 0.4(7) ?
    S1D C11D C12D C13D . . . . -176.5(5) ?
    C10D N2D C12D C11D . . . . -0.6(7) ?
    C10D N2D C12D C13D . . . . 176.6(5) ?
    C11D C12D C13D C14D . . . . -126.0(10) ?
    N2D C12D C13D C14D . . . . 57.2(10) ?
    C11D C12D C13D C16D . . . . -5.4(10) ?
    N2D C12D C13D C16D . . . . 177.8(7) ?
    C11D C12D C13D C15D . . . . 110.9(8) ?
    N2D C12D C13D C15D . . . . -65.9(8) ?
data_global
_journal_date_recd_electronic     2012-05-25
_journal_date_accepted     2012-07-11
_journal_name_full     'Acta Crystallographica, Section E'
_journal_year     2012
_journal_volume     68
_journal_issue      8
_journal_page_first     o2487
_journal_page_last     o2487
_journal_paper_category     QO
_journal_paper_doi     10.1107/S160053681203173X
_journal_coeditor_code     GW2121
_publ_contact_author_name     'Glenn E. M. Maguire'
_publ_contact_author_address
;
School of Chemistry, University of KwaZulu-Natal, Durban 4000, South Africa
;
_publ_contact_author_email     maguireg@ukzn.ac.za
_publ_contact_author_fax     '27 31 2603091'
_publ_contact_author_phone     '27 31 2601113'
_publ_section_title
;\
(<i>S</i>)-4-<i>tert</i>-Butyl-2-(1,2,3,4-tetrahydroisoquinolin-3-yl)-1,3-\
thiazole
;
loop_
    _publ_author_name
    _publ_author_footnote
    _publ_author_address
    'Pawar, Sunayna' .
;
School of Pharmacy and Pharmacology, University of KwaZulu-Natal, Durban 4000
South Africa
;
    'Govender, Thavendran' .
;
School of Pharmacy and Pharmacology, University of KwaZulu-Natal, Durban 4000
South Africa
;
    'Kruger, Hendrik G.' .
;
School of Chemistry, University of KwaZulu-Natal, Durban 4000
South Africa
;
    'Maguire, Glenn E. M.' .
;
School of Chemistry, University of KwaZulu-Natal, Durban 4000
South Africa
;
