# Supplementary material for: (S)-4-tert-Butyl-2-(1,2,3,4-tetra­hydro­isoquinolin-3-yl)-1,3-thia­zole
Source: Acta Crystallogr Sect E Struct Rep Online. 2012 Jul 18;68(Pt 8):o2487. doi: 10.1107/S160053681203173X (PMC3414942; doi:10.1107/S160053681203173X)
Supplement: Supplementary file 2 [file e-68-o2487-Isup2.hkl]

# 
# h,k,l, Fc-squared, Fo-squared, sigma(Fo-squared) and status flag 
# 
data_I
_shelx_title ' p1p21 in P2(1)' 
_shelx_refln_list_code          4 
_shelx_F_calc_maximum      267.12 
_exptl_crystal_F_000      1168.00 
_reflns_d_resolution_high  0.7473 
 
loop_ 
 _symmetry_equiv_pos_as_xyz 
 'x, y, z' 
 '-x, y+1/2, -z' 
 
_cell_length_a    10.0534 
_cell_length_b    13.0076 
_cell_length_c    23.8077 
_cell_angle_alpha  90.000 
_cell_angle_beta  102.076 
_cell_angle_gamma  90.000 
 
_shelx_F_squared_multiplier     1.000 
 
loop_ 
 _refln_index_h 
 _refln_index_k 
 _refln_index_l 
 _refln_F_squared_calc 
 _refln_F_squared_meas 
 _refln_F_squared_sigma 
 _refln_observed_status 
   1 -17   0       34.04       42.02     21.01 o 
   2 -17   0        1.74      -12.00     18.01 o 
   0 -16   0      140.52      183.08     24.01 o 
   1 -16   0       83.15       73.17     24.01 o 
   2 -16   0       40.42       37.52     18.76 o 
   3 -16   0       58.51       79.53     21.01 o 
   4 -16   0      221.26      210.09     26.26 o 
   5 -16   0      114.65      161.32     23.26 o 
   1 -15   0        6.94        6.38     11.67 o 
   2 -15   0      114.29       87.04     18.76 o 
   3 -15   0       54.69       99.04     20.26 o 
   4 -15   0       49.65       53.09     14.21 o 
   5 -15   0       42.65       40.90     13.87 o 
   6 -15   0       60.26       56.98     14.56 o 
   0 -14   0      113.11      147.06     21.76 o 
   1 -14   0      231.11      184.12     15.59 o 
   2 -14   0       22.67       50.68     12.76 o 
   3 -14   0       73.00       35.53     12.70 o 
   4 -14   0       13.90       12.77     10.96 o 
   5 -14   0      112.49      131.13     15.68 o 
   6 -14   0        2.87       14.45     12.26 o 
   7 -14   0       11.29       12.16     12.06 o 
   1 -13   0       82.20       70.08     12.76 o 
   2 -13   0       26.35       26.89      8.95 o 
   3 -13   0      335.54      282.93     25.51 o 
   4 -13   0       38.13       35.41     12.06 o 
   5 -13   0       56.66       79.66     13.52 o 
   6 -13   0        7.79       16.51     11.18 o 
   7 -13   0       76.86       90.85     13.70 o 
   8 -13   0       34.09       48.77     14.68 o 
   0 -12   0     3681.40     3676.52     96.79 o 
   1 -12   0      160.01      150.31     21.52 o 
   2 -12   0      275.86      262.53     13.66 o 
   3 -12   0      108.21      115.53     10.94 o 
   4 -12   0      529.76      495.63     34.51 o 
   5 -12   0      404.53      324.32     18.56 o 
   6 -12   0      124.60      103.28     13.34 o 
   7 -12   0       24.36       19.62     10.80 o 
   8 -12   0       31.62       39.54     11.80 o 
   9 -12   0      103.93      114.02     18.58 o 
   1 -11   0     2001.74     1886.74     37.03 o 
   2 -11   0      574.66      501.97     17.28 o 
   3 -11   0      172.74      230.69     12.24 o 
   4 -11   0       79.27       64.00     14.26 o 
   5 -11   0       31.80       32.20      9.91 o 
   6 -11   0      267.96      244.96     15.68 o 
   7 -11   0       11.51       17.74     10.45 o 
   8 -11   0      216.32      212.94     18.60 o 
   9 -11   0        9.39       -1.11      9.10 o 
  10 -11   0       29.13       44.06     10.44 o 
   0 -10   0     5312.51     5127.93     91.01 o 
   1 -10   0     1002.39      845.44     30.28 o 
   2 -10   0      204.73      223.17     15.13 o 
   3 -10   0       41.90      270.17     15.36 o 
   4 -10   0      396.83      333.99     17.09 o 
   5 -10   0      545.13      555.54     20.91 o 
   6 -10   0      107.47      114.20     15.76 o 
   7 -10   0      178.07      183.93     16.51 o 
   8 -10   0       93.76      106.56     10.89 o 
   9 -10   0       38.60       28.77      8.90 o 
  10 -10   0        5.19       -3.31     12.10 o 
   1  -9   0     2210.24     1838.94     27.64 o 
   2  -9   0      139.56       98.56      9.97 o 
   3  -9   0      264.57      222.55     14.22 o 
   4  -9   0      107.64       88.28      8.21 o 
   5  -9   0        8.18       43.00      9.38 o 
   6  -9   0       21.31       13.60      8.29 o 
   7  -9   0       25.78       41.21      8.05 o 
   8  -9   0      112.06      131.91     10.46 o 
   9  -9   0       26.26       25.80      8.51 o 
  10  -9   0       72.12       82.67      9.55 o 
  11  -9   0       47.13       68.82      7.38 o 
   0  -8   0      808.46      938.06     24.34 o 
   1  -8   0      320.80      233.92      8.66 o 
   2  -8   0      539.94      477.87     13.34 o 
   3  -8   0       28.26       51.47      6.42 o 
   4  -8   0      267.54      216.97      9.74 o 
   5  -8   0      201.22      181.58     28.51 o 
   6  -8   0      247.55      204.68     16.13 o 
   7  -8   0       25.94       22.93      7.41 o 
   8  -8   0       61.64       62.95     10.81 o 
   9  -8   0      197.77      199.50     12.18 o 
  10  -8   0      341.03      364.98     28.37 o 
  11  -8   0        1.05       -2.81     17.26 o 
   1  -7   0      410.87      371.29     10.07 o 
   2  -7   0      806.50      652.05     15.01 o 
   3  -7   0     2566.22     2472.30     37.46 o 
   4  -7   0      646.17      579.00     20.57 o 
   5  -7   0       59.76        8.02     11.25 o 
   6  -7   0      280.80      264.88     11.37 o 
   7  -7   0       83.45      114.74     10.24 o 
   8  -7   0      335.18      336.78     12.60 o 
   9  -7   0       49.17       71.57      8.38 o 
  10  -7   0      113.86      140.10     10.23 o 
  11  -7   0       18.62       17.85     11.80 o 
  12  -7   0       16.80       -9.75     21.01 o 
   0  -6   0      244.02      333.53     12.93 o 
   1  -6   0      914.17     1369.52     20.27 o 
   2  -6   0      470.27      470.73     12.09 o 
   3  -6   0      742.60      766.73     15.79 o 
   4  -6   0       87.52      137.42      6.39 o 
   5  -6   0     5551.53     4779.00    116.20 o 
   6  -6   0      174.47      140.57     11.20 o 
   7  -6   0      590.47      493.05     18.95 o 
   8  -6   0      160.46      135.37      8.44 o 
   9  -6   0      867.61      797.72     17.97 o 
  10  -6   0       68.17       62.02     12.21 o 
  11  -6   0       51.12       30.01     11.24 o 
  12  -6   0        3.53       -3.25     10.51 o 
   1  -5   0     1279.21     1273.99     18.20 o 
   2  -5   0      217.49      211.45      7.19 o 
   3  -5   0     4979.11     5264.91    123.79 o 
   4  -5   0      993.18      877.47     38.01 o 
   5  -5   0      172.32       13.52      4.55 o 
   6  -5   0       37.54       19.36      4.43 o 
   7  -5   0      108.41       85.60      5.78 o 
   8  -5   0      131.45      103.39      6.85 o 
   9  -5   0       92.21      143.05     12.61 o 
  10  -5   0       37.33       29.13     10.11 o 
  11  -5   0        8.24       15.63     10.11 o 
  12  -5   0       48.69       60.97     12.38 o 
   0  -4   0    25722.84    24844.44    416.42 o 
   1  -4   0      375.69      305.84     11.40 o 
   2  -4   0     1047.68     1038.43     13.48 o 
   3  -4   0      868.38     1042.43     25.19 o 
   4  -4   0     1074.67      965.06     25.34 o 
   5  -4   0     1777.36     1760.86     59.35 o 
   6  -4   0      499.77      394.65     14.62 o 
   7  -4   0       28.22       14.26      3.98 o 
   8  -4   0      782.48      776.04     24.46 o 
   9  -4   0      447.15      430.08     17.35 o 
  10  -4   0      479.18      417.07     17.48 o 
  11  -4   0       27.16       40.24     12.38 o 
  12  -4   0       33.02       24.78      9.92 o 
   1  -3   0      538.35      663.75     14.53 o 
   2  -3   0      769.84      667.19      8.67 o 
   3  -3   0     1517.55     1362.47     19.44 o 
   4  -3   0     1058.94      884.20     13.76 o 
   5  -3   0      143.20      147.10      4.60 o 
   6  -3   0      564.78      601.69     11.55 o 
   7  -3   0      938.01      758.49     26.16 o 
   8  -3   0      198.85      186.12      8.29 o 
   9  -3   0      495.21      444.23     17.17 o 
  10  -3   0       32.03       52.12     11.63 o 
  11  -3   0      125.27      133.92     10.80 o 
  12  -3   0       30.97       48.98      8.85 o 
   0  -2   0    71351.45    73428.63   1911.04 o 
   1  -2   0     1303.86     1025.74     15.04 o 
   2  -2   0      687.05      685.96      9.66 o 
   3  -2   0      581.45      558.93      6.85 o 
   4  -2   0      370.07      402.76      9.36 o 
   5  -2   0     3398.57     2640.93     27.80 o 
   6  -2   0      645.58      693.56     15.45 o 
   7  -2   0      584.37      509.74     17.40 o 
   8  -2   0       80.58       76.98      7.00 o 
   9  -2   0      143.63      256.39     15.79 o 
  10  -2   0      129.78      149.31     28.14 o 
  11  -2   0       12.48       26.26     19.51 o 
  12  -2   0       24.31       23.26     21.76 o 
  13  -2   0       19.05        0.00     21.01 o 
   1  -1   0     2802.72     2194.93     21.31 o 
   2  -1   0     2805.87     3309.94     33.12 o 
   3  -1   0     1747.22     1500.40     20.41 o 
   4  -1   0      186.13      204.83     15.76 o 
   5  -1   0      180.91      208.59     15.76 o 
   6  -1   0      449.62      469.69     24.76 o 
   7  -1   0       86.89       86.29     15.01 o 
   8  -1   0       58.27       65.28     15.76 o 
   9  -1   0      111.06       90.79     18.01 o 
  10  -1   0       45.86       -1.50     17.26 o 
  11  -1   0       96.44      107.29     22.51 o 
  12  -1   0       68.96       85.54     23.26 o 
  13  -1   0       22.58       45.77     23.26 o 
   1   0   0       11.65       -1.62      1.62 o 
   2   0   0    11166.49    11741.35    188.70 o 
   3   0   0       23.83      108.03      6.49 o 
   4   0   0      161.08       34.25      5.95 o 
   5   0   0      215.03      177.46     11.25 o 
   6   0   0     1535.82     1671.69     51.77 o 
   7   0   0       40.81       53.27     13.51 o 
   8   0   0      855.85      872.61     38.27 o 
   9   0   0       56.94       30.01     16.51 o 
  10   0   0       86.17       74.28     18.76 o 
  11   0   0       37.85       46.52     19.51 o 
  12   0   0       32.62       62.28     22.51 o 
  13   0   0       48.32       56.27     24.01 o 
   1   1   0     2806.10     2227.90     20.84 o 
   2   1   0     2805.13     3272.86     35.69 o 
   3   1   0     1761.02     1565.08     18.71 o 
   4   1   0      189.34      194.46      4.29 o 
   5   1   0      185.43      233.06     10.99 o 
   6   1   0      448.81      520.93     16.55 o 
   7   1   0       95.32      107.89     11.25 o 
   8   1   0       58.73       32.26     15.01 o 
   9   1   0      111.46      117.80     19.51 o 
  10   1   0       47.55       35.26     17.26 o 
  11   1   0       96.99      119.30     24.01 o 
  12   1   0       69.04       93.04     24.01 o 
  13   1   0       23.35       12.00     23.26 o 
   0   2   0    71343.85    68777.38   2054.35 o 
   1   2   0     1283.85     1040.70     10.98 o 
   2   2   0      689.05      687.16      8.49 o 
   3   2   0      570.27      541.23      7.98 o 
   4   2   0      370.44      397.22      7.53 o 
   5   2   0     3387.41     2516.77     29.85 o 
   6   2   0      649.87      675.37     10.25 o 
   7   2   0      572.69      476.64     16.94 o 
   8   2   0       80.68       80.99      9.85 o 
   9   2   0      144.39      204.83     22.51 o 
  10   2   0      130.25      146.31     22.51 o 
  11   2   0       12.41       23.26     19.51 o 
  12   2   0       23.97        3.00     20.26 o 
   1   3   0      544.39      686.99     15.79 o 
   2   3   0      775.76      658.39     20.86 o 
   3   3   0     1492.81     1327.38     15.22 o 
   4   3   0     1056.08      890.97     12.69 o 
   5   3   0      144.00      144.99      5.85 o 
   6   3   0      562.25      606.38     10.14 o 
   7   3   0      931.28      745.91     12.37 o 
   8   3   0      198.62      220.76      7.53 o 
   9   3   0      493.32      446.53     11.77 o 
  10   3   0       30.85       57.38      6.37 o 
  11   3   0      126.85      107.29     10.50 o 
   0   4   0    25721.99    24789.23    381.38 o 
   1   4   0      372.66      310.62      7.90 o 
   2   4   0     1034.00     1024.70     14.53 o 
   3   4   0      868.14     1007.59     13.11 o 
   4   4   0     1092.79      974.57     14.35 o 
   5   4   0     1776.99     1807.71     43.38 o 
   6   4   0      493.90      401.97     26.75 o 
   7   4   0       28.68        8.50      5.09 o 
   8   4   0      775.72      754.62     13.32 o 
   9   4   0      446.59      454.91     21.01 o 
  10   4   0      477.06      450.19     21.01 o 
  11   4   0       26.36       46.52     10.50 o 
  12   4   0       32.00       29.26     10.50 o 
   1   5   0     1280.05     1332.20     19.14 o 
   2   5   0      229.81      221.19      6.61 o 
   3   5   0     5025.95     5376.95     65.09 o 
   4   5   0     1003.04      882.72     28.37 o 
   5   5   0      171.47        5.94      6.03 o 
   6   5   0       35.61       31.69      5.04 o 
   7   5   0      107.57       94.86      6.40 o 
   8   5   0      128.91      104.78      6.91 o 
   9   5   0       91.20      156.32      8.46 o 
  10   5   0       37.08       18.01     10.50 o 
  11   5   0        8.38       -6.75     10.50 o 
  12   5   0       50.53       56.27     12.00 o 
   0   6   0      238.27      305.45     19.13 o 
   1   6   0      908.52     1364.84     20.27 o 
   2   6   0      470.97      474.32     10.58 o 
   3   6   0      744.38      740.13     15.99 o 
   4   6   0       88.85      116.95      5.88 o 
   5   6   0     5534.47     4724.11     99.09 o 
   6   6   0      177.14      164.12      7.91 o 
   7   6   0      582.89      456.82     15.28 o 
   8   6   0      163.31      141.65     13.51 o 
   9   6   0      851.93      751.81     19.64 o 
  10   6   0       68.66       69.96      7.91 o 
  11   6   0       49.19       56.27     13.51 o 
  12   6   0        3.53       -7.50     11.25 o 
   1   7   0      414.63      383.30     10.19 o 
   2   7   0      786.81      656.65     14.96 o 
   3   7   0     2580.59     2570.00     53.98 o 
   4   7   0      634.01      587.92     14.47 o 
   5   7   0       59.47       17.37      6.84 o 
   6   7   0      275.72      269.35     13.46 o 
   7   7   0       82.43      108.57     12.38 o 
   8   7   0      335.51      337.26     15.76 o 
   9   7   0       52.68       72.78      9.18 o 
  10   7   0      113.08      129.50     10.26 o 
  11   7   0       19.65        6.75     12.76 o 
   0   8   0      818.82      940.91     25.14 o 
   1   8   0      315.73      241.52      9.64 o 
   2   8   0      550.74      480.94     13.66 o 
   3   8   0       28.06       57.36      9.45 o 
   4   8   0      265.49      245.61     10.28 o 
   5   8   0      194.89      189.14     18.01 o 
   6   8   0      252.14      202.15     22.13 o 
   7   8   0       25.60       14.40      8.29 o 
   8   8   0       63.98       51.48      9.37 o 
   9   8   0      199.03      201.46     12.39 o 
  10   8   0      340.50      314.66     15.86 o 
  11   8   0        1.15        5.96      8.46 o 
   1   9   0     2225.78     1920.98     28.85 o 
   2   9   0      143.52      115.72      8.64 o 
   3   9   0      280.45      235.80     13.92 o 
   4   9   0      108.78      109.68     10.87 o 
   5   9   0        7.80       46.83      9.72 o 
   6   9   0       22.24       23.39      8.97 o 
   7   9   0       22.05       21.94      8.97 o 
   8   9   0      114.74      121.94     11.64 o 
   9   9   0       25.53       30.04     12.38 o 
  10   9   0       72.02       85.59     11.18 o 
  11   9   0       46.11       73.22     13.13 o 
   0  10   0     5334.33     5243.29     93.15 o 
   1  10   0      975.12      852.92     28.87 o 
   2  10   0      207.53      222.65     11.11 o 
   3  10   0       35.76      202.58     18.76 o 
   4  10   0      391.62      330.54     17.63 o 
   5  10   0      533.31      488.72     22.88 o 
   6  10   0      105.27       89.32     11.53 o 
   7  10   0      175.16      170.06     13.46 o 
   8  10   0       94.38       97.18     12.26 o 
   9  10   0       39.65       16.77     13.88 o 
  10  10   0        5.10       -8.73      9.75 o 
   1  11   0     2010.09     1841.27     34.19 o 
   2  11   0      579.07      503.41     23.71 o 
   3  11   0      178.41      229.19     15.66 o 
   4  11   0       81.04       79.62     19.88 o 
   5  11   0       30.96       37.97     10.57 o 
   6  11   0      265.70      270.15     27.39 o 
   7  11   0       10.87        1.05      9.80 o 
   8  11   0      209.99      207.31     17.26 o 
   9  11   0        9.58       -0.96     13.88 o 
  10  11   0       29.92       31.72     11.53 o 
   0  12   0     3672.31     3611.24     96.04 o 
   1  12   0      163.81      155.39     12.54 o 
   2  12   0      276.58      276.59     19.92 o 
   3  12   0      109.25      119.15     14.05 o 
   4  12   0      513.41      472.14     21.36 o 
   5  12   0      407.45      273.49     17.83 o 
   6  12   0      119.14       91.29     49.15 o 
   7  12   0       24.13       22.81     10.99 o 
   8  12   0       32.49       33.01     11.72 o 
   9  12   0      102.62      120.85     14.60 o 
   1  13   0       77.50       75.02     12.46 o 
   2  13   0       26.58       42.05     16.62 o 
   3  13   0      333.18      259.41     18.25 o 
   4  13   0       37.70       32.21     11.86 o 
   5  13   0       57.31       67.75     13.46 o 
   6  13   0        7.24       32.56     12.06 o 
   7  13   0       78.23       92.09     19.51 o 
   8  13   0       32.77       19.68     25.89 o 
   0  14   0      117.25      138.81     21.76 o 
   1  14   0      235.23      194.38     15.92 o 
   2  14   0       22.95       39.02     18.01 o 
   3  14   0       76.45       45.93     12.60 o 
   4  14   0       14.59       33.95     16.51 o 
   5  14   0      109.41      127.75     16.12 o 
   6  14   0        2.66        6.83     12.06 o 
   7  14   0       12.01        1.09     12.60 o 
   1  15   0        7.15        3.38     15.38 o 
   2  15   0      113.59       79.53     19.51 o 
   3  15   0       53.26       71.28     20.26 o 
   4  15   0       49.92       66.57     19.13 o 
   5  15   0       41.47       40.49     14.21 o 
   6  15   0       60.01       79.38     16.02 o 
   0  16   0      141.21      172.57     26.26 o 
   1  16   0       82.90       44.27     19.51 o 
   2  16   0       40.83       41.27     20.26 o 
   3  16   0       58.78       59.27     21.01 o 
   4  16   0      222.01      262.61     28.51 o 
   5  16   0      115.92      180.92     19.47 o 
   1  17   0       33.54        6.75     20.26 o 
   2  17   0        1.73        1.50     17.26 o 
  -2 -17   1       13.62       60.78     20.26 o 
  -1 -17   1       10.21       61.53     21.76 o 
   0 -17   1       40.57       37.68     18.01 o 
   1 -17   1       30.67       70.53     21.01 o 
   2 -17   1       72.59       51.77     20.26 o 
  -5 -16   1       27.26       44.27     19.51 o 
  -4 -16   1       54.56       97.54     21.76 o 
  -3 -16   1       38.67       67.53     20.26 o 
  -2 -16   1      195.64      211.59     26.26 o 
  -1 -16   1      152.87      152.09     16.18 o 
   0 -16   1      141.52      123.81     15.39 o 
   1 -16   1       18.32       43.07     15.01 o 
   2 -16   1       65.78       74.28     21.01 o 
   3 -16   1      111.78       90.79     20.26 o 
   4 -16   1       22.26       23.26     17.26 o 
   5 -16   1       51.77       72.03     20.26 o 
  -6 -15   1       45.89       11.24     16.13 o 
  -5 -15   1       28.13       27.94     13.34 o 
  -4 -15   1      111.83      107.06     23.26 o 
  -3 -15   1       47.31       87.04     18.76 o 
  -2 -15   1       18.80        3.75     16.51 o 
  -1 -15   1        4.17       21.38     11.67 o 
   0 -15   1      202.55      139.58     15.59 o 
   1 -15   1       48.41       54.54     17.26 o 
   2 -15   1      291.97      333.14     28.51 o 
   3 -15   1       33.95       31.51     16.51 o 
   4 -15   1      100.31      102.99     16.22 o 
   5 -15   1       59.74       43.55     13.70 o 
   6 -15   1       59.06       39.77     15.01 o 
  -7 -14   1      185.30      179.37     32.64 o 
  -6 -14   1       80.51       72.32     19.51 o 
  -5 -14   1      209.46      151.74     16.41 o 
  -4 -14   1       39.48       36.52     12.70 o 
  -3 -14   1       36.60       42.82     17.63 o 
  -2 -14   1       68.45       63.01     12.73 o 
  -1 -14   1       29.94       81.04     18.76 o 
   0 -14   1       21.71       23.26     10.61 o 
   1 -14   1       26.65       27.39     11.14 o 
   2 -14   1       16.08       11.43     10.25 o 
   3 -14   1       39.41       66.15     28.89 o 
   4 -14   1       38.34       59.30     13.67 o 
   5 -14   1       61.96       45.46     13.34 o 
   6 -14   1       16.04       12.74     20.26 o 
   7 -14   1       64.56       78.45     26.26 o 
  -8 -13   1       30.14       27.31     17.40 o 
  -7 -13   1       47.59       60.44     13.52 o 
  -6 -13   1       40.81       36.17     12.06 o 
  -5 -13   1      188.83      154.77     15.48 o 
  -4 -13   1       31.59       32.45     12.38 o 
  -3 -13   1      123.63      123.98     14.53 o 
  -2 -13   1        7.83        3.28     16.13 o 
  -1 -13   1       37.91       35.68     10.57 o 
   0 -13   1      141.92      118.95     12.99 o 
   1 -13   1       37.16       48.38     10.87 o 
   2 -13   1      106.62       95.86     10.46 o 
   3 -13   1      210.65      253.75     17.63 o 
   4 -13   1       98.99       95.12     13.34 o 
   5 -13   1      198.62      156.03     16.13 o 
   6 -13   1       79.70      100.06     14.24 o 
   7 -13   1      206.51      194.64     17.30 o 
   8 -13   1      117.60       90.98     13.66 o 
  -9 -12   1       65.23       92.72     11.98 o 
  -8 -12   1       87.69       79.26     11.34 o 
  -7 -12   1       15.83       26.92     10.99 o 
  -6 -12   1      147.91      173.60     30.01 o 
  -5 -12   1      122.75      103.50     13.14 o 
  -4 -12   1      372.52      359.68     19.29 o 
  -3 -12   1       30.74       25.58      8.47 o 
  -2 -12   1      633.28      558.65     23.60 o 
  -1 -12   1       40.86       93.45      9.79 o 
   0 -12   1     1207.04     1103.73     30.48 o 
   1 -12   1      211.53      188.23     11.95 o 
   2 -12   1      298.61      352.22     15.34 o 
   3 -12   1       60.01       38.53      9.01 o 
   4 -12   1      367.69      332.69     18.56 o 
   5 -12   1      239.50      211.28     17.26 o 
   6 -12   1       90.81       79.32     12.44 o 
   7 -12   1       96.73       55.25     19.51 o 
   8 -12   1       59.66       73.78     16.15 o 
   9 -12   1       17.03       24.87     11.65 o 
 -10 -11   1        4.58        9.12      9.18 o 
  -9 -11   1        7.71       10.96      9.03 o 
  -8 -11   1       33.42       36.35      9.53 o 
  -7 -11   1        5.72       10.92      9.91 o 
  -6 -11   1      146.02      158.88     13.87 o 
  -5 -11   1       66.99       53.40     10.79 o 
  -4 -11   1      379.84      331.96     17.72 o 
  -3 -11   1      391.67      344.00     14.15 o 
  -2 -11   1      164.16      110.74     10.08 o 
  -1 -11   1     1376.62     1406.79     28.79 o 
   0 -11   1     1074.89      934.98     57.77 o 
   1 -11   1      413.53      394.13     15.61 o 
   2 -11   1     1357.89     1445.76     35.04 o 
   3 -11   1      101.94      150.76     10.78 o 
   4 -11   1      448.10      449.18     20.17 o 
   5 -11   1       68.51       29.79     10.45 o 
   6 -11   1       88.64       70.41     25.89 o 
   7 -11   1       66.80       71.98     12.26 o 
   8 -11   1       79.23       76.84     10.35 o 
   9 -11   1       27.76       23.48      9.68 o 
  10 -11   1       48.10       52.87     10.83 o 
 -10 -10   1       28.95       21.03      8.83 o 
  -9 -10   1       20.51       10.74      9.32 o 
  -8 -10   1       36.95       34.92      8.96 o 
  -7 -10   1      249.38      203.57     14.06 o 
  -6 -10   1       20.16       34.55      9.72 o 
  -5 -10   1      699.06      673.08     30.39 o 
  -4 -10   1      214.30      271.75     15.77 o 
  -3 -10   1       86.54       77.69      8.80 o 
  -2 -10   1      242.18      194.27     10.76 o 
  -1 -10   1      588.68      547.44     16.42 o 
   0 -10   1      656.92      735.41     16.46 o 
   1 -10   1      649.15      849.32     20.45 o 
   2 -10   1      296.90      522.63     22.13 o 
   3 -10   1     1520.46     1469.00     36.76 o 
   4 -10   1      182.86      150.75     13.51 o 
   5 -10   1       97.08       79.53     10.99 o 
   6 -10   1       10.01       11.25      8.97 o 
   7 -10   1       29.58        2.72      8.05 o 
   8 -10   1       43.34       46.39      8.96 o 
   9 -10   1       89.17      102.60     12.33 o 
  10 -10   1        7.45        8.96      8.44 o 
 -11  -9   1       14.72        2.52      7.66 o 
 -10  -9   1       65.58       59.71      9.33 o 
  -9  -9   1      180.12      172.74     11.30 o 
  -8  -9   1       85.37      101.38     10.41 o 
  -7  -9   1       95.08       88.99      9.27 o 
  -6  -9   1      208.22      169.99     12.06 o 
  -5  -9   1      254.68      175.75     12.06 o 
  -4  -9   1       18.69       16.17      6.46 o 
  -3  -9   1      458.31      451.52     14.03 o 
  -2  -9   1      139.04      160.60      8.95 o 
  -1  -9   1      907.54     1005.29     18.60 o 
   0  -9   1      156.09      294.92     10.27 o 
   1  -9   1     1012.00     1003.58     21.26 o 
   2  -9   1     1173.18     1109.20     41.79 o 
   3  -9   1       67.22       65.78      8.37 o 
   4  -9   1       36.58       36.40      6.95 o 
   5  -9   1      184.47      247.48     16.88 o 
   6  -9   1      404.81      393.91     17.48 o 
   7  -9   1      325.90      267.65     12.97 o 
   8  -9   1      222.84      202.05     11.80 o 
   9  -9   1        2.99       23.66      8.41 o 
  10  -9   1       70.52       71.69      9.70 o 
  11  -9   1       81.09       74.47     14.98 o 
 -11  -8   1       46.08       45.10     13.46 o 
 -10  -8   1       77.94       61.01      8.52 o 
  -9  -8   1       34.01       50.92      8.23 o 
  -8  -8   1      412.65      405.22     17.34 o 
  -7  -8   1       98.89      136.57      9.42 o 
  -6  -8   1      717.59      801.84     39.77 o 
  -5  -8   1      136.89      125.75     12.76 o 
  -4  -8   1      305.77      265.54     13.81 o 
  -3  -8   1      117.29      127.32      8.21 o 
  -2  -8   1      576.96      545.88     14.81 o 
  -1  -8   1      263.60      222.63      8.32 o 
   0  -8   1      181.92      223.24      8.48 o 
   1  -8   1      113.89      217.65      8.32 o 
   2  -8   1      173.42      158.03      8.76 o 
   3  -8   1       35.36       64.13     10.17 o 
   4  -8   1      419.12      450.58     14.23 o 
   5  -8   1       49.44       50.97      8.44 o 
   6  -8   1       57.90       45.52      8.29 o 
   7  -8   1        6.91        9.30      7.01 o 
   8  -8   1      369.64      396.45     14.75 o 
   9  -8   1       25.27       21.48      7.54 o 
  10  -8   1      120.53       91.31      9.22 o 
  11  -8   1       25.69       12.04     11.92 o 
 -12  -7   1       51.84       56.81     13.73 o 
 -11  -7   1       17.01        5.72     23.63 o 
 -10  -7   1       56.96       65.51     11.90 o 
  -9  -7   1      139.38      133.69      9.07 o 
  -8  -7   1      171.31      151.49      9.33 o 
  -7  -7   1       14.68       59.15      7.58 o 
  -6  -7   1       54.30       52.03      8.11 o 
  -5  -7   1       87.06      163.28     15.76 o 
  -4  -7   1      948.11      851.58     24.94 o 
  -3  -7   1     1704.35     1539.66     32.72 o 
  -2  -7   1      717.26      744.92     16.06 o 
  -1  -7   1      402.88      460.53     11.04 o 
   0  -7   1       53.61       37.47      4.96 o 
   1  -7   1      666.97      717.72     25.34 o 
   2  -7   1     1073.80     1001.72     19.48 o 
   3  -7   1      211.66      179.22     13.95 o 
   4  -7   1      183.60      160.03      8.08 o 
   5  -7   1      312.59      475.88     16.55 o 
   6  -7   1     1201.87     1157.68     47.74 o 
   7  -7   1      283.38      304.44     12.40 o 
   8  -7   1      473.59      588.79     16.15 o 
   9  -7   1       57.99       61.12     12.06 o 
  10  -7   1      147.82      142.54      8.94 o 
  11  -7   1       13.05       -3.91     24.39 o 
 -12  -6   1        2.93       23.29     11.36 o 
 -11  -6   1       27.72       24.80     19.88 o 
 -10  -6   1       37.36       40.97     11.24 o 
  -9  -6   1      462.51      437.65     17.74 o 
  -8  -6   1       53.50       51.62     14.64 o 
  -7  -6   1      356.55      405.79     12.67 o 
  -6  -6   1      145.26       99.32      9.08 o 
  -5  -6   1      610.62      855.20     24.15 o 
  -4  -6   1       21.17       18.75      4.38 o 
  -3  -6   1     4367.82     3435.13     58.66 o 
  -2  -6   1       35.16       29.01      5.16 o 
  -1  -6   1     3616.58     3100.97     38.82 o 
   0  -6   1      211.56      254.66     10.29 o 
   1  -6   1      247.31      397.37     13.54 o 
   2  -6   1      136.39      181.16      8.06 o 
   3  -6   1     2137.40     3127.30     44.30 o 
   4  -6   1      176.74      175.87     13.54 o 
   5  -6   1      445.85      430.09     13.86 o 
   6  -6   1       59.11       64.54      6.88 o 
   7  -6   1       21.64       77.54      8.29 o 
   8  -6   1       34.07       38.17      6.60 o 
   9  -6   1       17.16       15.63      6.00 o 
  10  -6   1       41.90       14.84     11.10 o 
  11  -6   1       29.87       39.40     11.47 o 
  12  -6   1       16.37       10.11     11.00 o 
 -12  -5   1       23.41       17.60     10.42 o 
 -11  -5   1       90.56      108.16     20.26 o 
 -10  -5   1       29.58       50.15     10.22 o 
  -9  -5   1       89.31      108.01     11.66 o 
  -8  -5   1      331.23      286.58     10.07 o 
  -7  -5   1      143.11      107.45      6.09 o 
  -6  -5   1      172.70      197.05     12.02 o 
  -5  -5   1      758.83     1147.44     51.94 o 
  -4  -5   1     1368.24     1411.51     19.90 o 
  -3  -5   1     4362.06     3499.07     59.56 o 
  -2  -5   1      359.20      416.00      9.14 o 
  -1  -5   1     1531.73     1495.88     20.81 o 
   0  -5   1      157.38      196.60      8.99 o 
   1  -5   1     3056.59     2644.36     33.00 o 
   2  -5   1      306.48      308.86      8.14 o 
   3  -5   1      246.51      194.70      7.36 o 
   4  -5   1     1217.89     1472.42     33.48 o 
   5  -5   1       87.63      742.81     27.76 o 
   6  -5   1      235.97      222.10      8.88 o 
   7  -5   1      741.12      662.34     24.26 o 
   8  -5   1      206.19      213.17     11.65 o 
  10  -5   1       44.35       50.86     10.68 o 
  11  -5   1       28.55       39.99     13.51 o 
  12  -5   1       18.06       12.69     10.59 o 
 -12  -4   1       48.98       57.45     11.63 o 
 -11  -4   1       10.84       25.01     21.01 o 
 -10  -4   1       70.57       36.91      9.17 o 
  -9  -4   1      209.49      202.84     13.17 o 
  -8  -4   1      190.98      162.01      8.38 o 
  -7  -4   1       77.70       80.70      6.17 o 
  -6  -4   1     2244.42     2542.40     83.06 o 
  -5  -4   1       68.78      176.21      9.27 o 
  -4  -4   1     1468.00     1498.96     22.87 o 
  -3  -4   1      793.59      712.55     13.76 o 
  -2  -4   1      283.85      292.79      8.05 o 
  -1  -4   1       37.00       99.99      4.87 o 
   0  -4   1      586.92      547.18     10.08 o 
   1  -4   1     1292.72     1521.28     20.16 o 
   2  -4   1     2082.99     2087.41     23.79 o 
   3  -4   1     1374.26     2611.70     43.43 o 
   4  -4   1     1726.70     1937.84     38.77 o 
   5  -4   1      177.92      158.28      6.81 o 
   6  -4   1       93.20       94.86      5.15 o 
   7  -4   1       77.11      212.67     15.01 o 
   8  -4   1      575.57      617.99     11.58 o 
   9  -4   1      337.50      325.41     15.67 o 
  10  -4   1      110.77       99.70     11.47 o 
  11  -4   1        7.45       -5.11      8.12 o 
  12  -4   1        5.57       -0.60      9.33 o 
 -13  -3   1       57.07       25.51     22.51 o 
 -12  -3   1       19.74       16.26     10.50 o 
 -11  -3   1       44.88       54.80      8.85 o 
 -10  -3   1       36.51       40.30      8.05 o 
  -9  -3   1      721.51      649.60     30.81 o 
  -8  -3   1      674.04      678.41     26.91 o 
  -7  -3   1      151.95      179.39      7.15 o 
  -6  -3   1       24.50       27.03      2.78 o 
  -5  -3   1      359.52      390.55      6.85 o 
  -4  -3   1     2032.93     2158.58     55.07 o 
  -3  -3   1      102.93      139.60      4.42 o 
  -2  -3   1     1568.73     1563.46     16.03 o 
  -1  -3   1     1314.61     1206.74     14.55 o 
   0  -3   1       45.73       67.15      3.84 o 
   1  -3   1     4217.20     3628.95     46.73 o 
   2  -3   1     2859.22     2602.42     29.00 o 
   3  -3   1     2223.56     2100.90     22.62 o 
   4  -3   1     1937.71     1979.89     46.01 o 
   5  -3   1      360.38      446.80     10.24 o 
   6  -3   1     3044.82     3060.40     44.50 o 
   7  -3   1      157.19      218.02     13.19 o 
   8  -3   1      662.15      710.08     16.52 o 
   9  -3   1      272.95      223.52     10.63 o 
  10  -3   1       19.26       37.37     11.25 o 
  11  -3   1      119.03      120.46     10.67 o 
  12  -3   1       33.57       23.95     22.51 o 
 -13  -2   1       28.84       20.26     21.76 o 
 -12  -2   1       31.11       33.76     21.76 o 
 -11  -2   1      188.40      145.56     24.01 o 
 -10  -2   1        8.73        9.75     16.51 o 
  -9  -2   1       66.76       80.75      6.48 o 
  -8  -2   1       55.21       24.76     14.26 o 
  -7  -2   1      105.70      181.25      7.98 o 
  -6  -2   1     1244.42     1359.10     48.39 o 
  -5  -2   1      620.18      832.43     11.81 o 
  -4  -2   1       76.47       87.82      3.08 o 
  -3  -2   1     7535.20     6054.20     69.91 o 
  -2  -2   1       58.81       11.39      2.35 o 
  -1  -2   1      252.97      401.76      5.54 o 
   0  -2   1      294.22      230.43      6.06 o 
   1  -2   1    12937.07    11817.10    105.70 o 
   2  -2   1     6106.14     6197.15     66.44 o 
   3  -2   1      304.56      673.12     13.25 o 
   4  -2   1      953.21     1203.52     14.71 o 
   5  -2   1      456.04      877.23     13.29 o 
   6  -2   1      122.47      146.45      5.68 o 
   7  -2   1       37.58       44.77      4.05 o 
   8  -2   1       40.41       58.43      4.80 o 
   9  -2   1      225.55      283.81     16.85 o 
  10  -2   1       19.77       24.29      7.01 o 
  11  -2   1       39.22       50.47      7.72 o 
  12  -2   1       21.68       27.01     21.76 o 
 -13  -1   1       24.14       48.77     22.51 o 
 -12  -1   1       18.04       10.50     19.51 o 
 -11  -1   1       11.92        8.25     18.01 o 
 -10  -1   1      372.83      373.65     30.76 o 
  -9  -1   1      420.68      288.87     25.51 o 
  -8  -1   1       20.74       10.50     13.51 o 
  -7  -1   1       89.76       74.28     14.26 o 
  -6  -1   1      774.80      921.38     34.51 o 
  -5  -1   1       87.64      184.58     15.01 o 
  -4  -1   1      489.07      591.99     23.26 o 
  -3  -1   1     1440.41     1382.64     18.91 o 
  -2  -1   1      176.49        8.93      2.52 o 
  -1  -1   1     1515.03     1342.13     12.86 o 
   0  -1   1      155.79       84.54      2.12 o 
   1  -1   1      524.58      396.56      5.20 o 
   2  -1   1     5544.77     5676.64     61.57 o 
   3  -1   1      643.97      499.33      8.24 o 
   4  -1   1      764.28      718.84     20.52 o 
   5  -1   1       21.91      506.46     24.76 o 
   6  -1   1       46.85        2.25     10.50 o 
   7  -1   1      267.06      259.61     21.01 o 
   8  -1   1      453.39      379.66     27.01 o 
   9  -1   1      300.65      306.13     26.26 o 
  10  -1   1       26.51       36.01     18.01 o 
  11  -1   1      145.05       63.03     21.76 o 
  12  -1   1       31.09      -18.01     18.01 o 
  13  -1   1       10.24       10.50     22.51 o 
 -13   0   1        1.47       15.76     22.51 o 
 -12   0   1       56.71       48.77     21.01 o 
 -11   0   1      100.30       89.29     21.76 o 
 -10   0   1       65.65       27.01     17.26 o 
  -9   0   1        1.13       11.25     14.26 o 
  -8   0   1      300.35      289.62     22.51 o 
  -7   0   1        2.06       -3.75     10.50 o 
  -6   0   1       44.77       60.17     15.76 o 
  -5   0   1       22.92       16.03      5.76 o 
  -4   0   1     2507.67     2552.40     45.87 o 
  -3   0   1      141.42      129.65      7.15 o 
  -2   0   1      703.72        6.71      1.62 o 
  -1   0   1       24.92        8.83      0.95 o 
   1   0   1        6.27       -1.09      1.09 o 
   2   0   1    17324.67    17812.53    196.18 o 
   3   0   1      118.20       91.76      3.75 o 
   4   0   1     2643.86     2946.85     52.16 o 
   5   0   1      126.32      128.30     14.26 o 
   6   0   1      271.09      233.35     18.76 o 
   7   0   1       77.68      108.79     15.01 o 
   8   0   1      789.43      695.54     35.26 o 
   9   0   1       66.84       27.01     16.51 o 
  10   0   1      151.03      122.30     21.76 o 
  11   0   1      102.17       49.52     21.01 o 
  12   0   1       32.01       42.77     21.76 o 
  13   0   1       11.90       -3.00     21.76 o 
 -13   1   1       22.61       12.00     21.76 o 
 -12   1   1       18.05       21.01     21.01 o 
 -11   1   1       12.18       59.27     20.26 o 
 -10   1   1      371.68      374.40     30.01 o 
  -9   1   1      412.32      302.37     25.51 o 
  -8   1   1       21.90       11.78      7.75 o 
  -7   1   1       94.26       79.16      8.83 o 
  -6   1   1      779.07      923.92     23.27 o 
  -5   1   1       90.10      189.34     16.13 o 
  -4   1   1      497.50      577.46      8.47 o 
  -3   1   1     1449.87     1405.76     19.35 o 
  -2   1   1      178.44       14.27      2.06 o 
  -1   1   1     1519.90     1364.66     12.19 o 
   0   1   1      156.71       82.82      2.08 o 
   1   1   1      525.51      401.95      4.51 o 
   2   1   1     5552.66     5708.95     52.24 o 
   3   1   1      611.00      443.35      7.58 o 
   4   1   1      769.01      729.34     10.21 o 
   5   1   1       22.15      499.84     14.95 o 
   6   1   1       42.90       10.19      6.11 o 
   7   1   1      266.34      263.01     12.98 o 
   8   1   1      456.06      443.43     28.51 o 
   9   1   1      295.63      298.62     26.26 o 
  10   1   1       26.57       17.26     17.26 o 
  11   1   1      147.21      121.55     24.01 o 
  12   1   1       31.53       36.01     22.51 o 
  13   1   1       11.06      -21.01     21.01 o 
 -12   2   1       31.95       30.76     20.26 o 
 -11   2   1      197.44      155.31     25.51 o 
 -10   2   1        8.45       25.51     18.01 o 
  -9   2   1       63.97       84.38     21.01 o 
  -8   2   1       55.60       56.12     15.01 o 
  -7   2   1      108.65      168.48     11.32 o 
  -6   2   1     1242.82     1289.69     16.81 o 
  -5   2   1      611.39      808.37     11.72 o 
  -4   2   1       77.98       84.60      3.04 o 
  -3   2   1     7516.21     6137.27     60.18 o 
  -2   2   1       59.01       12.00      2.35 o 
  -1   2   1      239.20      393.70      6.51 o 
   0   2   1      295.68      229.34      5.02 o 
   1   2   1    12966.14    11772.98    105.24 o 
   2   2   1     6112.70     6212.84     61.85 o 
   3   2   1      303.45      671.20      8.92 o 
   4   2   1      949.79     1193.65     24.92 o 
   5   2   1      464.09      881.50     10.05 o 
   6   2   1      120.30      132.40      4.98 o 
   7   2   1       35.37       45.75      9.00 o 
   8   2   1       40.12       58.42     14.63 o 
   9   2   1      220.95      264.86     25.51 o 
  10   2   1       19.60       21.76     18.76 o 
  11   2   1       39.09       34.51     21.01 o 
  12   2   1       21.25      -13.51     21.01 o 
 -11   3   1       44.36       57.77      9.00 o 
 -10   3   1       35.17       41.32      5.84 o 
  -9   3   1      722.29      673.05     17.50 o 
  -8   3   1      670.62      641.26     20.58 o 
  -7   3   1      153.14      174.90      5.35 o 
  -6   3   1       26.00       36.34      2.89 o 
  -5   3   1      364.20      400.44      8.08 o 
  -4   3   1     2024.23     2190.16     43.32 o 
  -3   3   1      107.20      148.78      5.27 o 
  -2   3   1     1573.86     1562.28     16.13 o 
  -1   3   1     1314.91     1203.72     15.94 o 
   0   3   1       48.11       64.35      4.71 o 
   1   3   1     4202.98     3662.60     42.20 o 
   2   3   1     2883.53     2680.79     31.14 o 
   3   3   1     2216.38     2132.45     43.06 o 
   4   3   1     1926.75     2023.29     28.59 o 
   5   3   1      368.71      464.23     17.20 o 
   6   3   1     3051.69     3050.82     41.27 o 
   7   3   1      158.58      217.72      5.97 o 
   8   3   1      662.60      719.96     13.28 o 
   9   3   1      272.08      252.88     13.80 o 
  10   3   1       18.90       23.91      6.75 o 
  11   3   1      118.47      124.55     11.25 o 
 -12   4   1       49.86       40.52     10.50 o 
 -11   4   1       10.88       27.76      9.75 o 
 -10   4   1       70.41       51.77     10.50 o 
  -9   4   1      208.44      166.46      9.27 o 
  -8   4   1      190.98      168.87      6.48 o 
  -7   4   1       75.76       68.52      4.54 o 
  -6   4   1     2263.55     2608.50     67.10 o 
  -5   4   1       66.94      166.85      8.74 o 
  -4   4   1     1465.76     1514.65     36.78 o 
  -3   4   1      796.24      690.43     13.43 o 
  -2   4   1      289.78      294.85      6.72 o 
  -1   4   1       36.36       92.32      4.59 o 
   0   4   1      583.80      548.89     10.27 o 
   1   4   1     1290.09     1516.27     20.05 o 
   2   4   1     2087.01     2121.80     24.04 o 
   3   4   1     1370.38     2555.01     37.69 o 
   4   4   1     1699.96     1918.13     38.89 o 
   5   4   1      177.48      146.49      6.84 o 
   6   4   1       93.88      101.74      9.98 o 
   7   4   1       79.29      201.34      8.21 o 
   8   4   1      571.59      598.38     19.93 o 
   9   4   1      336.44      334.64     18.01 o 
  10   4   1      111.90      106.54     12.00 o 
  11   4   1        7.08       -8.25      9.00 o 
  12   4   1        5.53       15.01      9.75 o 
 -12   5   1       23.04       24.01     11.25 o 
 -11   5   1       89.66      103.54     13.51 o 
 -10   5   1       28.92       25.51     10.50 o 
  -9   5   1       89.37      111.05      9.75 o 
  -8   5   1      326.52      263.11     10.02 o 
  -7   5   1      146.49      109.65      6.60 o 
  -6   5   1      172.72      199.13      8.47 o 
  -5   5   1      745.94     1145.91     20.17 o 
  -4   5   1     1366.22     1407.84     55.02 o 
  -3   5   1     4383.31     3536.18     62.28 o 
  -2   5   1      363.36      419.14      8.47 o 
  -1   5   1     1526.84     1536.59     22.86 o 
   0   5   1      155.33      189.90      6.74 o 
   1   5   1     3082.00     2740.06     34.10 o 
   2   5   1      298.99      309.26      7.38 o 
   3   5   1      248.37      202.72      7.17 o 
   4   5   1     1215.40     1464.57     23.18 o 
   6   5   1      238.38      229.16     13.69 o 
   7   5   1      755.18      709.86     21.24 o 
   8   5   1      211.08      222.09     10.79 o 
  10   5   1       42.57       45.02     11.25 o 
  11   5   1       30.69       44.27     12.00 o 
  12   5   1       18.30       15.01     11.25 o 
 -12   6   1        3.11       12.00     12.00 o 
 -11   6   1       30.22       36.77     12.76 o 
 -10   6   1       36.72       34.75      6.93 o 
  -9   6   1      467.06      418.66     12.67 o 
  -8   6   1       53.93       32.59      7.37 o 
  -7   6   1      354.12      370.77     14.26 o 
  -6   6   1      144.87      110.72      9.47 o 
  -5   6   1      618.32      892.98     22.09 o 
  -4   6   1       21.25       16.93      4.14 o 
  -3   6   1     4356.84     3517.36     49.22 o 
  -2   6   1       35.09       13.79      4.21 o 
  -1   6   1     3609.19     3221.44     40.19 o 
   0   6   1      215.19      253.65      8.31 o 
   1   6   1      255.01      392.13     10.80 o 
   2   6   1      135.24      200.25      7.17 o 
   3   6   1     2160.34     3050.09     56.97 o 
   4   6   1      179.84      170.05      6.72 o 
   5   6   1      447.30      452.65     15.05 o 
   6   6   1       60.22       63.64      6.34 o 
   7   6   1       20.98       78.95     15.01 o 
   8   6   1       34.93       36.65      7.37 o 
   9   6   1       19.32       14.72      6.84 o 
  10   6   1       42.77       63.03      7.75 o 
  11   6   1       30.14       48.02     12.76 o 
  12   6   1       16.13       19.51     12.76 o 
 -12   7   1       50.51       59.27     15.01 o 
 -11   7   1       17.27        2.25     12.00 o 
 -10   7   1       56.11       65.61      9.00 o 
  -9   7   1      142.04      129.67     12.38 o 
  -8   7   1      176.31      172.55     11.10 o 
  -7   7   1       14.23       59.93      8.21 o 
  -6   7   1       53.07       52.59      8.21 o 
  -5   7   1       84.53      161.32     13.51 o 
  -4   7   1      949.39      844.03     17.53 o 
  -3   7   1     1711.94     1573.88     33.72 o 
  -2   7   1      722.28      797.32     14.87 o 
  -1   7   1      406.23      468.76     10.94 o 
   0   7   1       53.73       33.14      4.77 o 
   1   7   1      658.43      719.13     13.81 o 
   2   7   1     1095.37      973.22     19.27 o 
   3   7   1      204.31      163.19      7.99 o 
   4   7   1      182.81      156.97     11.46 o 
   5   7   1      307.72      476.11     16.66 o 
   6   7   1     1200.97     1184.12     64.90 o 
   7   7   1      287.63      285.51     13.87 o 
   8   7   1      473.13      542.08     17.95 o 
   9   7   1       59.40       91.10      9.72 o 
  10   7   1      147.52      115.60     10.09 o 
  11   7   1       12.57       13.51     13.51 o 
 -11   8   1       46.26       43.15     13.13 o 
 -10   8   1       77.61       66.52     11.25 o 
  -9   8   1       33.98       39.27      9.37 o 
  -8   8   1      413.93      381.91     19.13 o 
  -7   8   1      101.30      129.16     16.88 o 
  -6   8   1      714.88      756.53     22.11 o 
  -5   8   1      137.96      140.41     15.76 o 
  -4   8   1      305.30      277.82     11.25 o 
  -3   8   1      115.42      129.71      8.27 o 
  -2   8   1      581.19      552.22     20.51 o 
  -1   8   1      264.44      217.96      8.46 o 
   0   8   1      177.06      210.80      8.23 o 
   1   8   1      114.00      213.78      8.41 o 
   2   8   1      176.77      186.98      9.36 o 
   3   8   1       35.11       52.70      6.78 o 
   4   8   1      430.60      423.85     13.23 o 
   5   8   1       49.84       47.79      8.65 o 
   6   8   1       58.34       43.62      8.74 o 
   7   8   1        7.15        2.74      7.68 o 
   8   8   1      374.94      399.71     16.66 o 
   9   8   1       24.78       37.38      9.18 o 
  10   8   1      119.43       97.21     10.64 o 
  11   8   1       25.27       18.27     11.25 o 
 -11   9   1       14.60        3.00     13.13 o 
 -10   9   1       63.97       82.82     20.63 o 
  -9   9   1      180.46      154.10     12.80 o 
  -8   9   1       84.79       88.32     10.79 o 
  -7   9   1       98.88      103.40     10.79 o 
  -6   9   1      206.21      195.02     12.60 o 
  -5   9   1      247.29      184.29     12.93 o 
  -4   9   1       21.10       20.42      6.68 o 
  -3   9   1      466.34      456.81     14.05 o 
  -2   9   1      142.69      172.64     19.29 o 
  -1   9   1      911.03     1016.93     18.98 o 
   0   9   1      149.72      272.88      9.83 o 
   1   9   1     1024.03     1019.22     19.06 o 
   2   9   1     1149.46     1110.81     22.87 o 
   3   9   1       66.65       65.66      7.59 o 
   4   9   1       35.67       52.07      9.18 o 
   5   9   1      190.60      229.88     13.46 o 
   6   9   1      395.77      373.54     33.39 o 
   7   9   1      337.60      325.22     16.66 o 
   8   9   1      221.29      206.43     13.52 o 
   9   9   1        2.65       11.87     10.50 o 
  10   9   1       69.96       68.43     10.99 o 
  11   9   1       80.20       76.24     21.01 o 
 -10  10   1       28.47       31.25     10.45 o 
  -9  10   1       20.42       36.26     10.99 o 
  -8  10   1       37.04       20.08      9.72 o 
  -7  10   1      248.50      191.43     14.21 o 
  -6  10   1       20.99       40.13      9.72 o 
  -5  10   1      718.27      686.47     31.89 o 
  -4  10   1      217.91      253.49     14.83 o 
  -3  10   1       87.46       91.17     12.65 o 
  -2  10   1      236.91      241.21     14.06 o 
  -1  10   1      581.84      596.76     17.98 o 
   0  10   1      654.77      716.48     17.76 o 
   1  10   1      668.52      875.57     26.71 o 
   2  10   1      302.41      548.30     27.90 o 
   3  10   1     1529.29     1496.16     36.42 o 
   4  10   1      182.94      123.18     12.06 o 
   5  10   1       95.65       63.18     10.57 o 
   6  10   1        9.89        8.94      9.27 o 
   7  10   1       28.87        8.17      9.72 o 
   8  10   1       42.54       45.19     10.79 o 
   9  10   1       90.00       87.72     12.06 o 
  10  10   1        7.98       16.68     10.25 o 
 -10  11   1        5.00       12.45     10.99 o 
  -9  11   1        8.17       12.38     10.57 o 
  -8  11   1       32.31       16.62     10.79 o 
  -7  11   1        5.55       12.19      9.80 o 
  -6  11   1      147.44      157.41     13.87 o 
  -5  11   1       65.04       74.13     11.53 o 
  -4  11   1      377.29      316.74     17.41 o 
  -3  11   1      391.64      336.05     14.13 o 
  -2  11   1      160.13      145.89     10.97 o 
  -1  11   1     1377.25     1454.62     37.72 o 
   0  11   1     1081.48      952.91     20.19 o 
   1  11   1      409.89      405.23     15.83 o 
   2  11   1     1379.58     1446.40     71.67 o 
   3  11   1      103.76      153.06     10.76 o 
   4  11   1      447.52      460.44     30.01 o 
   5  11   1       67.02       50.44     10.99 o 
   6  11   1       96.13      103.19     36.01 o 
   7  11   1       69.34       47.98     11.64 o 
   8  11   1       79.74       85.22     12.60 o 
   9  11   1       28.57       29.98     15.01 o 
  10  11   1       48.19       51.47     12.17 o 
  -9  12   1       64.42       87.41     19.88 o 
  -8  12   1       86.11       96.26     13.67 o 
  -7  12   1       16.01       35.89     11.63 o 
  -6  12   1      156.07      151.66     30.39 o 
  -5  12   1      118.97       89.57     13.23 o 
  -4  12   1      380.15      429.21     25.51 o 
  -3  12   1       31.22       28.60     11.40 o 
  -2  12   1      625.64      517.14     17.96 o 
  -1  12   1       39.01       71.29      9.51 o 
   0  12   1     1209.98     1112.13     30.76 o 
   1  12   1      209.52      243.69     13.39 o 
   2  12   1      304.98      353.99     17.19 o 
   3  12   1       62.98       35.06     11.40 o 
   4  12   1      368.45      325.47     18.16 o 
   5  12   1      243.37      248.14     31.14 o 
   6  12   1       89.99       69.74     12.93 o 
   7  12   1       96.91       71.59     13.14 o 
   8  12   1       59.96       62.81     12.93 o 
   9  12   1       16.31        9.28     11.18 o 
  -8  13   1       29.76       19.31     11.89 o 
  -7  13   1       47.78       51.77     13.23 o 
  -6  13   1       39.89       42.63     12.44 o 
  -5  13   1      192.29      185.54     42.02 o 
  -4  13   1       30.99       44.68     12.39 o 
  -3  13   1      126.00      147.49     25.14 o 
  -2  13   1        7.21       -4.88      8.21 o 
  -1  13   1       36.77       25.00     11.40 o 
   0  13   1      142.68      114.76     13.52 o 
   1  13   1       35.77       38.93     11.40 o 
   2  13   1      104.21       97.58     15.02 o 
   3  13   1      209.54      246.91     19.88 o 
   4  13   1       99.37       57.96     13.34 o 
   5  13   1      196.09      183.89     23.26 o 
   6  13   1       82.13       90.94     13.67 o 
   7  13   1      203.89      205.92     19.51 o 
   8  13   1      117.76       94.53     14.95 o 
  -7  14   1      186.40      178.98     17.13 o 
  -6  14   1       78.62       93.28     42.02 o 
  -5  14   1      211.65      171.59     17.09 o 
  -4  14   1       39.61       45.95     12.93 o 
  -3  14   1       35.08       55.26     13.46 o 
  -2  14   1       68.30       53.27     17.26 o 
  -1  14   1       31.20       69.66     13.23 o 
   0  14   1       21.26       36.55     13.51 o 
   1  14   1       24.44       48.04     12.39 o 
   2  14   1       17.05      -14.26     14.26 o 
   3  14   1       43.11       76.24     14.30 o 
   4  14   1       35.87       55.97     14.63 o 
   5  14   1       65.85       54.80     13.99 o 
   6  14   1       15.94       27.35     12.93 o 
   7  14   1       63.86       91.29     14.95 o 
  -6  15   1       45.97       20.66     13.51 o 
  -5  15   1       29.17       56.83     26.26 o 
  -4  15   1      113.83      103.69     16.22 o 
  -3  15   1       46.53       89.29     20.26 o 
  -2  15   1       18.60       36.77     18.76 o 
  -1  15   1        3.64       18.09     11.64 o 
   0  15   1      204.16      160.55     16.71 o 
   1  15   1       48.61       59.99     14.05 o 
   2  15   1      297.41      331.64     28.51 o 
   3  15   1       32.78       33.21     13.99 o 
   4  15   1       98.00       83.29     15.81 o 
   5  15   1       60.67       27.17     14.26 o 
   6  15   1       59.14       68.58     15.06 o 
  -5  16   1       26.14       24.84     14.16 o 
  -4  16   1       53.45       72.78     21.76 o 
  -3  16   1       39.64       45.77     20.26 o 
  -2  16   1      195.39      265.61     28.51 o 
  -1  16   1      154.36      150.81     24.01 o 
   0  16   1      140.99      134.23     28.51 o 
   1  16   1       17.99       18.01     18.76 o 
   2  16   1       66.46       27.76     20.26 o 
   3  16   1      112.68      123.05     22.51 o 
   4  16   1       23.20        0.75     16.51 o 
  -2  17   1       13.43        3.00     19.51 o 
  -1  17   1       10.13       15.01     21.01 o 
   0  17   1       40.70       24.76     14.86 o 
   1  17   1       30.28       63.78     21.76 o 
   2  17   1       71.79       43.52     21.76 o 
  -2 -17   2       27.30       26.26     19.51 o 
  -1 -17   2      214.53      151.56     24.76 o 
   0 -17   2       16.01        8.97     15.01 o 
   1 -17   2      223.84      197.33     25.51 o 
   2 -17   2       18.62      -15.76     15.76 o 
  -5 -16   2       17.06       12.00     17.26 o 
  -4 -16   2       43.86       99.79     22.51 o 
  -3 -16   2        4.83      -16.51     16.51 o 
  -2 -16   2       54.86       70.53     21.01 o 
  -1 -16   2       50.17       45.39     13.79 o 
   0 -16   2       26.39       21.19     12.99 o 
   1 -16   2       28.48       36.81     18.38 o 
   2 -16   2      107.37      107.29     22.51 o 
   3 -16   2       25.24       66.03     20.26 o 
   4 -16   2       19.95       62.28     19.51 o 
  -6 -15   2       36.72       36.57     13.87 o 
  -5 -15   2       46.84       57.51     13.52 o 
  -4 -15   2      196.15      192.83     19.13 o 
  -3 -15   2       86.92      143.31     22.51 o 
  -2 -15   2       45.46       58.52     18.76 o 
  -1 -15   2       39.04       37.42     11.93 o 
   0 -15   2       63.55       77.84     14.05 o 
   1 -15   2       23.99        2.69     18.76 o 
   2 -15   2       95.55      139.56     21.01 o 
   3 -15   2      128.75      121.55     21.76 o 
   4 -15   2      312.75      395.07     22.32 o 
   5 -15   2        4.39        2.79     12.61 o 
   6 -15   2       46.55       86.62     15.86 o 
  -7 -14   2      111.56       90.22     14.95 o 
  -6 -14   2       39.75       52.57     14.06 o 
  -5 -14   2       17.28       11.54     12.44 o 
  -4 -14   2       53.35       68.07     19.51 o 
  -3 -14   2      168.15      125.18     14.95 o 
  -2 -14   2       87.18       74.64     14.63 o 
  -1 -14   2       62.85       69.72     13.13 o 
   0 -14   2        1.44        7.88     14.63 o 
   1 -14   2        7.17        1.43     18.38 o 
   2 -14   2       37.32       24.10     11.40 o 
   3 -14   2      292.13      229.58     17.29 o 
   4 -14   2       16.47       14.48     16.13 o 
   5 -14   2       66.39       87.91     14.78 o 
   6 -14   2       28.13        6.39     12.06 o 
   7 -14   2       48.29       68.80     14.71 o 
  -8 -13   2       30.79       21.52     12.06 o 
  -7 -13   2       94.81      111.30     15.76 o 
  -6 -13   2      128.02       93.86     14.41 o 
  -5 -13   2      216.07      215.74     16.94 o 
  -4 -13   2       66.21       42.99     12.39 o 
  -3 -13   2      104.11       81.24     13.46 o 
  -2 -13   2       54.40       70.24     20.26 o 
  -1 -13   2       77.55       85.61     12.76 o 
   0 -13   2       49.38       40.17     10.87 o 
   1 -13   2      132.55      127.22     26.26 o 
   2 -13   2      141.49      124.11     14.22 o 
   3 -13   2      111.92      114.60     28.14 o 
   4 -13   2       57.14      100.33     13.67 o 
   5 -13   2      244.64      221.99     17.09 o 
   6 -13   2       39.15       56.76     13.88 o 
   7 -13   2       21.13       33.27     12.26 o 
   8 -13   2       24.88       42.08     11.45 o 
  -9 -12   2       37.07       51.54     11.04 o 
  -8 -12   2      132.46      113.38     12.31 o 
  -7 -12   2      160.71      180.53     34.89 o 
  -6 -12   2      150.69      143.15     14.41 o 
  -5 -12   2       44.64       42.97     11.32 o 
  -4 -12   2      100.29      107.22     18.38 o 
  -3 -12   2       38.80       40.11      9.08 o 
  -2 -12   2      226.06      262.50     16.42 o 
  -1 -12   2       97.93      114.98     10.07 o 
   0 -12   2      453.13      496.87     23.63 o 
   1 -12   2       10.71        6.10      8.11 o 
   2 -12   2      134.97      113.04     14.03 o 
   3 -12   2      370.48      275.65     17.29 o 
   4 -12   2      136.50      113.22     19.13 o 
   5 -12   2       38.36       28.22     10.96 o 
   6 -12   2      104.67       95.79     13.15 o 
   7 -12   2       39.93       51.21     12.26 o 
   8 -12   2      149.06      152.47     13.16 o 
   9 -12   2        1.54        6.49      9.68 o 
 -10 -11   2       38.94       49.93     10.46 o 
  -9 -11   2       20.70        0.89      8.96 o 
  -8 -11   2       97.82      140.68     11.97 o 
  -7 -11   2       28.20       21.09     15.76 o 
  -6 -11   2       51.27       45.26     10.45 o 
  -5 -11   2      132.85      160.86     13.67 o 
  -4 -11   2       85.03       63.91     18.38 o 
  -3 -11   2      176.21      202.83     11.80 o 
  -2 -11   2      489.65      466.93     16.61 o 
  -1 -11   2      444.37      400.01     20.36 o 
   0 -11   2      670.68      665.18     31.89 o 
   1 -11   2     1472.28     1344.70     50.37 o 
   2 -11   2      812.01      942.86     31.77 o 
   3 -11   2       46.33       45.84      9.53 o 
   4 -11   2      362.68      274.40     16.55 o 
   5 -11   2       18.75       14.29     10.09 o 
   6 -11   2      159.22      110.40     13.14 o 
   7 -11   2       58.07       57.04     10.61 o 
   8 -11   2       28.71       35.28     12.55 o 
   9 -11   2        0.73        2.61      8.55 o 
 -10 -10   2       16.40       18.74      8.91 o 
  -9 -10   2       50.24       51.27      9.68 o 
  -8 -10   2       41.70       37.14      8.96 o 
  -7 -10   2       18.30       31.17     10.09 o 
  -6 -10   2       41.72       44.17     10.45 o 
  -5 -10   2       87.59       77.89     29.64 o 
  -4 -10   2       64.67       36.46     11.57 o 
  -3 -10   2        9.22       19.43      7.02 o 
  -2 -10   2      365.60      365.14     14.41 o 
  -1 -10   2     1650.02     1371.72     27.24 o 
   0 -10   2      656.01      657.97     15.69 o 
   1 -10   2      907.87      648.28     17.63 o 
   2 -10   2      173.63       84.30      9.08 o 
   3 -10   2     2049.00     1745.35     32.20 o 
   4 -10   2      176.71      192.83     20.26 o 
   5 -10   2       33.08       26.84      9.37 o 
   6 -10   2       42.92       41.02     10.09 o 
   7 -10   2       37.89       21.26      8.58 o 
   8 -10   2       45.19       55.92     13.52 o 
   9 -10   2       62.20       64.89     16.18 o 
  10 -10   2       33.85       46.46      9.55 o 
 -11  -9   2        8.48       36.97      8.63 o 
 -10  -9   2      161.42      165.36     11.13 o 
  -9  -9   2      103.35      120.43     13.88 o 
  -8  -9   2       67.69       61.15     10.88 o 
  -7  -9   2       90.81      100.71     13.51 o 
  -6  -9   2      233.79      191.32     32.26 o 
  -5  -9   2      441.42      468.28     18.37 o 
  -4  -9   2       55.51       47.60      8.39 o 
  -3  -9   2      292.26      296.00     11.86 o 
  -2  -9   2       65.54       93.96      9.33 o 
  -1  -9   2     1039.75     1051.30     22.60 o 
   0  -9   2      334.73      297.35     13.04 o 
   1  -9   2     2416.68     2122.66     35.50 o 
   2  -9   2      462.82      343.02     19.60 o 
   3  -9   2      617.43      514.95     18.62 o 
   4  -9   2      244.52      261.11     21.05 o 
   5  -9   2      263.08      210.55     19.88 o 
   6  -9   2      158.24      134.98     11.72 o 
   7  -9   2      114.27       86.25      9.64 o 
   8  -9   2       20.19       20.52      7.92 o 
   9  -9   2       92.16       80.57      9.55 o 
  10  -9   2        8.97       -0.88     11.11 o 
  11  -9   2       24.42       -3.00     23.26 o 
 -11  -8   2        6.31        7.71     11.80 o 
 -10  -8   2       32.84       73.29      8.63 o 
  -9  -8   2      140.38      126.78      9.74 o 
  -8  -8   2      125.65      138.03      9.61 o 
  -7  -8   2       93.14       96.28      9.67 o 
  -6  -8   2      294.01      264.86     13.14 o 
  -5  -8   2       27.78       37.00      8.11 o 
  -4  -8   2      614.84      650.79     16.11 o 
  -3  -8   2      128.70      122.90      7.89 o 
  -2  -8   2      481.18      406.59     12.64 o 
  -1  -8   2      698.75      597.33     16.14 o 
   0  -8   2        1.21        0.51      4.30 o 
   1  -8   2      181.58       94.42      6.43 o 
   2  -8   2       13.80        9.08      5.70 o 
   3  -8   2      142.05      132.22      8.70 o 
   4  -8   2      305.30      253.59     12.55 o 
   5  -8   2      255.99      263.07     22.51 o 
   6  -8   2      236.01      203.97     10.76 o 
   7  -8   2       55.40       64.19      8.32 o 
   8  -8   2      543.78      473.09     15.97 o 
   9  -8   2        4.86       10.42      7.16 o 
  10  -8   2       63.73       73.82      7.24 o 
  11  -8   2       47.74       74.55     14.71 o 
 -12  -7   2       13.94        0.82     11.36 o 
 -11  -7   2        6.94       13.45     10.79 o 
 -10  -7   2      432.10      486.79     22.95 o 
  -9  -7   2       96.95      119.39      8.92 o 
  -8  -7   2      114.86      144.05      9.03 o 
  -7  -7   2      218.93      191.02      9.94 o 
  -6  -7   2      391.87      325.00     14.41 o 
  -5  -7   2      732.94      571.48     17.83 o 
  -4  -7   2      105.42       85.95      6.75 o 
  -3  -7   2     1077.73     1126.43     35.14 o 
  -2  -7   2      797.72      713.06     15.95 o 
  -1  -7   2      695.62      646.30     13.09 o 
   0  -7   2      144.31      105.91      6.06 o 
   1  -7   2      368.26      337.55      9.61 o 
   2  -7   2      144.02      135.47      7.45 o 
   3  -7   2      125.80      158.90      7.83 o 
   4  -7   2      407.76      428.91     12.28 o 
   5  -7   2      548.60      517.71     16.75 o 
   6  -7   2      167.48       95.12      8.32 o 
   7  -7   2      573.27      445.15     18.16 o 
   8  -7   2      321.79      281.47     12.40 o 
   9  -7   2       62.05       71.44      8.28 o 
  10  -7   2      193.03      215.58     10.59 o 
  11  -7   2       30.82       22.33     12.04 o 
 -12  -6   2       19.70        4.29     11.00 o 
 -11  -6   2      119.18      180.63     15.11 o 
 -10  -6   2       52.79       47.00     11.36 o 
  -9  -6   2       39.38       41.24      6.43 o 
  -8  -6   2        9.16       20.85      9.41 o 
  -7  -6   2      884.74      762.02     17.37 o 
  -6  -6   2      170.21      146.22      8.24 o 
  -5  -6   2       37.30       81.36      6.60 o 
  -4  -6   2      343.88      338.12      9.34 o 
  -3  -6   2      298.51     1103.34     25.38 o 
  -2  -6   2      827.13      745.95     13.45 o 
  -1  -6   2     1547.37     1297.24     20.79 o 
   0  -6   2        9.68        6.07      4.55 o 
   1  -6   2      415.85      384.87     10.02 o 
   2  -6   2      424.83      394.76     11.51 o 
   3  -6   2     1567.94     1130.42     24.12 o 
   4  -6   2      957.23      785.58     16.79 o 
   5  -6   2      171.61      173.76      7.26 o 
   6  -6   2      136.70      116.84      7.93 o 
   7  -6   2      209.87      286.51     11.50 o 
   8  -6   2      275.05      269.25     14.30 o 
   9  -6   2      165.57      142.10      6.87 o 
  10  -6   2       34.15       20.87     15.76 o 
  11  -6   2       29.13       28.74     11.80 o 
  12  -6   2       15.38        8.07     11.58 o 
 -12  -5   2        3.05       14.05      9.92 o 
 -11  -5   2       32.53       28.80     10.22 o 
 -10  -5   2       35.13       24.24     12.38 o 
  -8  -5   2      434.64      383.41     20.16 o 
  -7  -5   2      700.56      652.92     14.40 o 
  -6  -5   2      150.91       91.79      5.62 o 
  -5  -5   2     1668.95     1424.34     23.93 o 
  -4  -5   2     1376.45     1444.97     26.32 o 
  -3  -5   2      488.59     1020.82     16.01 o 
  -2  -5   2      251.99      271.49      8.48 o 
  -1  -5   2     1374.97     1682.06     22.79 o 
   0  -5   2     1062.21     1081.78     19.33 o 
   1  -5   2     3101.93     2797.08     34.71 o 
   2  -5   2     1713.53     2153.99     27.90 o 
   3  -5   2     6310.88     5733.32    134.07 o 
   4  -5   2      253.66      213.65      7.63 o 
   5  -5   2      654.69      478.25     15.92 o 
   6  -5   2      223.98      237.03      8.88 o 
   7  -5   2      531.48      444.91     21.92 o 
   8  -5   2      260.53      290.61      8.48 o 
   9  -5   2      152.58      116.27     13.13 o 
  10  -5   2      243.62      230.59     15.54 o 
  11  -5   2      144.46      128.14     12.93 o 
  12  -5   2       21.90       31.33     11.58 o 
 -12  -4   2       76.37       83.78     17.63 o 
 -11  -4   2      236.44      204.48     16.51 o 
 -10  -4   2      248.11      265.96     14.85 o 
  -9  -4   2      105.80      124.21     10.79 o 
  -8  -4   2      232.61      223.00      8.01 o 
  -7  -4   2        8.55       29.09      4.05 o 
  -6  -4   2      138.23      142.41      6.17 o 
  -5  -4   2      249.92      287.62      7.81 o 
  -4  -4   2     1034.68     1132.97     18.52 o 
  -3  -4   2      453.44      476.35     11.19 o 
  -2  -4   2     1272.43     1194.94     15.14 o 
  -1  -4   2     1706.15     1707.20     22.28 o 
   0  -4   2      431.60      460.06      9.06 o 
   1  -4   2     1093.65      892.85     13.63 o 
   2  -4   2      296.66      181.92      5.64 o 
   3  -4   2     2850.33     2636.25     44.90 o 
   4  -4   2     2528.80     2159.21     50.66 o 
   5  -4   2      276.53      191.91      6.93 o 
   6  -4   2      310.32      311.90      8.40 o 
   7  -4   2      126.79      129.11      6.05 o 
   8  -4   2      530.74      422.75     17.11 o 
   9  -4   2       37.75       -2.72      8.40 o 
  10  -4   2       32.13       58.22     11.25 o 
  11  -4   2       18.20       24.86     12.76 o 
  12  -4   2       28.71       22.01     10.07 o 
 -13  -3   2       10.12        7.27      7.68 o 
 -12  -3   2       42.29       41.16     22.13 o 
 -11  -3   2       60.33       45.31      8.72 o 
 -10  -3   2      305.07      285.12     20.63 o 
  -9  -3   2      164.17      195.04     15.04 o 
  -8  -3   2     1308.17     1448.14     33.97 o 
  -6  -3   2      270.91      233.44      5.24 o 
  -5  -3   2      123.54      162.94      4.92 o 
  -4  -3   2      129.17       13.51      6.00 o 
  -3  -3   2      328.67      175.27      6.14 o 
  -2  -3   2      808.75      774.22     13.07 o 
  -1  -3   2      275.93     1041.94     13.08 o 
   0  -3   2      287.79      259.23      6.49 o 
   1  -3   2      581.47     1313.83     29.03 o 
   2  -3   2      859.29      675.58      9.40 o 
   3  -3   2      448.20      419.51      6.67 o 
   4  -3   2      438.58      373.78     12.17 o 
   5  -3   2     2516.31     2437.08     33.38 o 
   6  -3   2      255.34       97.17      3.90 o 
   7  -3   2       86.21       74.95      5.31 o 
   8  -3   2      585.90      629.74     17.98 o 
   9  -3   2      546.44      530.27     17.64 o 
  10  -3   2      362.87      392.29     40.14 o 
  11  -3   2       17.43       33.55      8.79 o 
  12  -3   2       53.05       71.66     19.51 o 
 -13  -2   2        0.23       15.76     21.01 o 
 -12  -2   2        9.22       -7.50     20.26 o 
 -11  -2   2      245.14      306.88     29.26 o 
 -10  -2   2       19.57       21.90      4.11 o 
  -9  -2   2       48.77       46.36      6.76 o 
  -8  -2   2       10.72       42.29      5.53 o 
  -7  -2   2     1646.51     1410.70     34.81 o 
  -6  -2   2      358.56      432.91      9.39 o 
  -5  -2   2      259.90      324.84      5.34 o 
  -4  -2   2      295.05      360.86      9.07 o 
  -3  -2   2      242.79     1755.72     45.02 o 
  -2  -2   2      512.38      558.11      7.55 o 
  -1  -2   2     4704.13     6054.60     54.94 o 
   0  -2   2    16669.16    17576.33    192.61 o 
   1  -2   2      429.52     2190.26     25.93 o 
   2  -2   2     9205.64     9075.39    111.98 o 
   3  -2   2      489.47      506.80     12.19 o 
   4  -2   2      515.60      450.79      6.88 o 
   5  -2   2      429.55      273.11      5.85 o 
   6  -2   2      302.18      323.50      5.49 o 
   7  -2   2      794.31      673.49     34.73 o 
   8  -2   2      218.01      261.17     15.93 o 
   9  -2   2      249.54      309.50      9.69 o 
  10  -2   2       30.50       31.23      6.08 o 
  11  -2   2       32.77       61.94     13.88 o 
  12  -2   2       16.90       19.86     14.63 o 
 -13  -1   2       31.81       15.01     22.51 o 
 -12  -1   2       12.35      -16.51     19.51 o 
 -11  -1   2       19.06        2.25     18.01 o 
 -10  -1   2       60.96       76.53     18.76 o 
  -8  -1   2      153.21      122.30     18.01 o 
  -7  -1   2      247.99      243.10     19.51 o 
  -6  -1   2      134.66       73.53     12.76 o 
  -5  -1   2     2474.56     1904.29     54.02 o 
  -4  -1   2      414.97      384.04     10.41 o 
  -3  -1   2     1616.69     1404.78     24.03 o 
  -2  -1   2     4994.33     4918.85     44.55 o 
  -1  -1   2       61.63      110.55      2.80 o 
   0  -1   2    24338.88    24376.18    222.05 o 
   1  -1   2     1239.34      880.73      8.61 o 
   2  -1   2    41699.54    44285.83    500.02 o 
   3  -1   2     2324.56     1850.45     35.81 o 
   4  -1   2      561.53      488.17      9.42 o 
   5  -1   2     2211.41     1836.71     32.18 o 
   6  -1   2      215.57      240.85     19.51 o 
   7  -1   2      272.28      227.34     19.51 o 
   8  -1   2       30.94       24.01     14.26 o 
   9  -1   2      369.46      286.62     26.26 o 
  10  -1   2      428.45      417.17     33.01 o 
  11  -1   2       49.31       51.77     22.51 o 
  12  -1   2       26.61       42.77     21.76 o 
 -13   0   2        6.05       21.76     21.76 o 
 -12   0   2      176.10      265.61     30.76 o 
 -11   0   2        8.99       -6.00     17.26 o 
 -10   0   2      691.56      744.31     39.77 o 
  -9   0   2       58.20       55.52     16.51 o 
  -8   0   2       31.63        9.75     12.76 o 
  -7   0   2       84.63       87.04     14.26 o 
  -6   0   2      177.63      129.57      9.72 o 
  -5   0   2      290.70      272.79     11.93 o 
  -4   0   2      382.23      384.83     14.26 o 
  -3   0   2      214.83      163.65      4.44 o 
  -2   0   2    10884.26    10889.00    105.07 o 
  -1   0   2        1.36       -1.34      1.34 o 
   0   0   2    11595.14    11343.32    106.13 o 
   1   0   2       15.64       -1.48      1.48 o 
   2   0   2    47014.67    50181.58    423.86 o 
   3   0   2       96.21      100.30      3.94 o 
   4   0   2     6285.28     6076.45     76.28 o 
   5   0   2       48.44       24.01     10.50 o 
   6   0   2        8.87       32.26     12.00 o 
   7   0   2      125.30      141.06     18.01 o 
   8   0   2      670.18      556.73     31.51 o 
   9   0   2       30.91        1.50     15.76 o 
  10   0   2       12.80        0.75     16.51 o 
  11   0   2        4.83        3.00     18.01 o 
  12   0   2      286.14      284.37     32.26 o 
 -13   1   2       33.05       -9.00     21.76 o 
 -12   1   2       13.04       27.01     21.01 o 
 -11   1   2       19.09       42.77     18.76 o 
 -10   1   2       62.57       78.03     18.76 o 
  -8   1   2      143.57      120.80     11.32 o 
  -7   1   2      249.39      228.88     12.39 o 
  -6   1   2      133.61       47.53      7.37 o 
  -5   1   2     2469.09     1923.68     37.52 o 
  -4   1   2      415.46      377.60      6.71 o 
  -3   1   2     1607.48     1347.10     18.55 o 
  -2   1   2     4990.24     4890.85     44.28 o 
  -1   1   2       59.91      110.58      3.93 o 
   0   1   2    24339.62    24375.41    267.77 o 
   1   1   2     1231.07      889.92      8.66 o 
   2   1   2    41671.52    43883.08    390.95 o 
   3   1   2     2308.71     1857.29     18.25 o 
   4   1   2      557.65      478.63      7.73 o 
   5   1   2     2182.09     1787.77     21.73 o 
   6   1   2      216.03      269.00     12.06 o 
   7   1   2      262.10      217.59     20.26 o 
   8   1   2       29.73        7.50     12.76 o 
   9   1   2      369.32      372.90     29.26 o 
  10   1   2      426.02      420.92     33.01 o 
  11   1   2       48.75       83.28     22.51 o 
  12   1   2       26.34       44.27     22.51 o 
 -11   2   2      246.11      308.38     29.26 o 
 -10   2   2       20.31        8.98     10.09 o 
  -9   2   2       47.64       41.31     11.25 o 
  -8   2   2       10.18       45.51     17.63 o 
  -7   2   2     1648.51     1305.33     30.95 o 
  -6   2   2      356.82      405.32      7.36 o 
  -5   2   2      259.44      315.44      5.14 o 
  -4   2   2      293.93      351.98      5.77 o 
  -2   2   2      511.79      569.66     13.34 o 
  -1   2   2     4720.82     6040.32     61.02 o 
   0   2   2    16673.28    17577.32    191.75 o 
   1   2   2      419.02     2131.56     24.52 o 
   2   2   2     9203.89     9149.29     88.82 o 
   3   2   2      487.51      500.46      7.52 o 
   4   2   2      517.11      452.15      9.56 o 
   5   2   2      430.47      266.18      4.90 o 
   6   2   2      300.28      317.09      5.26 o 
   7   2   2      793.13      670.13     11.57 o 
   8   2   2      218.87      254.55      8.36 o 
   9   2   2      250.46      316.19      9.03 o 
  10   2   2       30.78       43.42     11.63 o 
  11   2   2       33.08       99.79     23.26 o 
  12   2   2       17.15       23.26     21.01 o 
 -11   3   2       60.02       28.51      8.25 o 
 -10   3   2      299.15      296.54     18.01 o 
  -9   3   2      161.43      178.98      7.86 o 
  -8   3   2     1309.16     1434.03     45.40 o 
  -7   3   2       55.68       89.29     12.76 o 
  -6   3   2      274.52      228.12      6.60 o 
  -5   3   2      131.81      166.18      5.20 o 
  -4   3   2      129.43       47.27      6.75 o 
  -3   3   2      350.27      207.41     14.30 o 
  -2   3   2      802.73      785.19     12.27 o 
  -1   3   2      279.13     1031.89     19.23 o 
   0   3   2      282.50      253.95      6.45 o 
   1   3   2      585.11     1334.62     15.87 o 
   2   3   2      862.09      661.25     10.10 o 
   3   3   2      422.86      396.70      9.70 o 
   4   3   2      439.45      374.50      8.53 o 
   5   3   2     2519.92     2417.90     68.77 o 
   6   3   2      258.07       96.23      5.16 o 
   7   3   2       85.77       73.71      3.94 o 
   8   3   2      586.80      636.01     21.52 o 
   9   3   2      551.60      536.69     14.98 o 
  10   3   2      367.04      387.20     15.72 o 
  11   3   2       17.38       36.77      9.00 o 
  12   3   2       53.04       51.77      9.75 o 
 -12   4   2       77.02       85.54     12.00 o 
 -11   4   2      237.18      243.10     16.51 o 
 -10   4   2      246.30      261.11     16.51 o 
  -9   4   2      105.84      120.67      7.41 o 
  -8   4   2      224.51      217.42      8.66 o 
  -7   4   2        8.85       22.76      4.48 o 
  -6   4   2      136.82      142.44     10.58 o 
  -5   4   2      252.23      304.68     12.57 o 
  -4   4   2     1036.10     1137.99     22.92 o 
  -3   4   2      457.36      491.93      9.36 o 
  -2   4   2     1294.87     1210.71     15.64 o 
  -1   4   2     1711.26     1716.74     22.39 o 
   0   4   2      431.16      463.72      9.33 o 
   1   4   2     1088.33      875.17     15.62 o 
   2   4   2      277.36      169.73      8.69 o 
   3   4   2     2855.06     2675.74     43.75 o 
   4   4   2     2534.05     2180.61     29.57 o 
   5   4   2      276.64      198.48      8.57 o 
   6   4   2      315.00      320.56     10.30 o 
   7   4   2      128.13      129.95      5.55 o 
   8   4   2      535.68      449.06     10.82 o 
   9   4   2       37.20       29.26      9.00 o 
  10   4   2       32.27       58.52     11.25 o 
  11   4   2       18.25       40.52      9.75 o 
  12   4   2       28.71        9.00      9.75 o 
 -12   5   2        3.09       13.51     11.25 o 
 -11   5   2       33.88       46.52     11.25 o 
 -10   5   2       32.64       30.01     11.25 o 
  -8   5   2      431.88      386.40     11.60 o 
  -7   5   2      704.39      682.02     30.78 o 
  -6   5   2      153.89       83.23      6.17 o 
  -5   5   2     1661.38     1438.66     34.23 o 
  -4   5   2     1372.93     1432.91     35.14 o 
  -3   5   2      472.63     1024.21     19.11 o 
  -2   5   2      235.69      264.77     11.48 o 
  -1   5   2     1388.78     1685.01     22.88 o 
   0   5   2     1063.95     1098.73     16.60 o 
   1   5   2     3060.08     2822.19     35.16 o 
   2   5   2     1707.68     2154.91     33.61 o 
   3   5   2     6309.47     5894.95    103.97 o 
   4   5   2      253.48      216.36      7.28 o 
   5   5   2      633.30      455.27     11.51 o 
   6   5   2      223.44      236.09     12.26 o 
   7   5   2      529.75      454.55     12.01 o 
   8   5   2      262.47      296.86     12.76 o 
   9   5   2      148.60      133.78      8.29 o 
  10   5   2      246.10      258.86     18.76 o 
  11   5   2      140.68      122.30     14.26 o 
  12   5   2       21.50       17.26     11.25 o 
 -12   6   2       19.53       11.25     12.00 o 
 -11   6   2      115.12      201.08     18.01 o 
 -10   6   2       51.63       53.23      7.49 o 
  -9   6   2       40.17       27.04      6.69 o 
  -8   6   2        8.92       21.11      8.25 o 
  -7   6   2      889.51      781.75     20.17 o 
  -6   6   2      166.13      133.02     10.56 o 
  -5   6   2       37.64       93.26      8.72 o 
  -4   6   2      341.38      347.27      9.25 o 
  -3   6   2      280.58     1148.86     26.14 o 
  -2   6   2      817.07      739.93     13.44 o 
  -1   6   2     1561.27     1360.98     24.61 o 
   0   6   2        9.53        5.49      4.10 o 
   1   6   2      406.25      336.84     17.33 o 
   2   6   2      430.62      415.21     15.28 o 
   3   6   2     1571.21     1135.85     27.56 o 
   4   6   2      959.08      788.18     16.79 o 
   5   6   2      168.65      171.80      8.21 o 
   6   6   2      138.46      136.50     18.76 o 
   7   6   2      210.38      275.99     13.14 o 
   8   6   2      274.61      269.66     21.76 o 
   9   6   2      168.98      141.01      9.72 o 
  10   6   2       34.69       29.18      7.36 o 
  11   6   2       30.03       36.77     12.76 o 
  12   6   2       15.33       24.01     12.76 o 
 -12   7   2       13.77       27.76     13.51 o 
 -11   7   2        6.64        3.72     12.00 o 
 -10   7   2      432.47      472.65     28.89 o 
  -9   7   2       93.93      129.83     10.25 o 
  -8   7   2      118.38      137.63     10.25 o 
  -7   7   2      216.88      200.97     21.76 o 
  -6   7   2      397.45      340.49     17.26 o 
  -5   7   2      733.11      594.98     18.48 o 
  -4   7   2      110.15       88.41      7.07 o 
  -3   7   2     1075.20     1101.52     21.01 o 
  -2   7   2      808.37      707.01     13.93 o 
  -1   7   2      678.34      643.74     15.06 o 
   0   7   2      144.84      107.79      6.07 o 
   1   7   2      378.88      316.71      9.74 o 
   2   7   2      154.03      157.70      8.06 o 
   3   7   2      121.03      169.31      8.37 o 
   4   7   2      406.55      432.30     12.46 o 
   5   7   2      548.20      510.40     22.51 o 
   6   7   2      162.20      114.34     20.26 o 
   7   7   2      575.26      437.94     16.55 o 
   8   7   2      320.30      284.82     14.30 o 
   9   7   2       60.02       47.22      8.65 o 
  10   7   2      192.03      218.26     12.26 o 
  11   7   2       30.20       12.76     13.51 o 
 -11   8   2        6.55        5.30      8.29 o 
 -10   8   2       32.59       39.23      9.18 o 
  -9   8   2      142.41      105.53     10.64 o 
  -8   8   2      119.76      114.37     16.13 o 
  -7   8   2       90.54       87.17     10.04 o 
  -6   8   2      288.20      257.66     13.67 o 
  -5   8   2       27.92       25.76      7.91 o 
  -4   8   2      616.04      656.14     21.84 o 
  -3   8   2      132.88      137.09      8.49 o 
  -2   8   2      471.37      420.41     17.74 o 
  -1   8   2      702.58      600.11     20.04 o 
   0   8   2        1.06       -4.48      4.48 o 
   1   8   2      178.83      103.65      7.58 o 
   2   8   2       14.38        8.82      5.44 o 
   3   8   2      144.94      139.49      9.74 o 
   4   8   2      300.91      270.42     11.25 o 
   5   8   2      254.66      264.84     13.87 o 
   6   8   2      242.38      231.29     12.93 o 
   7   8   2       57.08       44.48     10.88 o 
   8   8   2      550.25      485.69     18.48 o 
   9   8   2        4.94       18.80     13.88 o 
  10   8   2       62.96       85.51     11.63 o 
  11   8   2       47.03       64.03      9.71 o 
 -11   9   2        8.16       26.69     13.51 o 
 -10   9   2      161.14      206.24     33.76 o 
  -9   9   2      106.73      132.18     12.06 o 
  -8   9   2       67.05       60.48     10.45 o 
  -7   9   2       92.29      118.74     10.99 o 
  -6   9   2      236.05      190.00     15.01 o 
  -5   9   2      438.26      420.67     24.39 o 
  -4   9   2       53.42       44.50      7.21 o 
  -3   9   2      275.70      293.62     15.50 o 
  -2   9   2       59.25       79.34      8.08 o 
  -1   9   2     1058.09     1117.64     20.11 o 
   0   9   2      337.02      316.49     10.85 o 
   1   9   2     2362.37     2092.46     30.97 o 
   2   9   2      472.98      350.23     13.05 o 
   3   9   2      618.40      509.57     15.13 o 
   4   9   2      248.06      244.80     18.38 o 
   5   9   2      250.03      184.32     13.14 o 
   6   9   2      161.81      149.45     13.51 o 
   7   9   2      110.23       80.86     11.63 o 
   8   9   2       20.48       18.71      8.97 o 
   9   9   2       94.44       79.81     12.38 o 
  10   9   2        8.62       12.80     14.26 o 
  11   9   2       25.62       41.27     12.76 o 
 -10  10   2       16.14       24.80     16.13 o 
  -9  10   2       50.19       32.23     10.45 o 
  -8  10   2       42.28       47.59     12.38 o 
  -7  10   2       17.13       36.26     13.51 o 
  -6  10   2       40.23       28.08     10.04 o 
  -5  10   2       85.36       76.52     10.79 o 
  -4  10   2       63.44       42.62     22.13 o 
  -3  10   2       10.95       34.59      8.06 o 
  -2  10   2      367.69      351.14     13.77 o 
  -1  10   2     1673.40     1410.85     38.62 o 
   0  10   2      654.94      653.89     15.70 o 
   1  10   2      902.48      710.36     18.97 o 
   2  10   2      169.39      115.13     11.04 o 
   3  10   2     2075.53     1747.54     32.29 o 
   4  10   2      180.17      181.68     13.67 o 
   5  10   2       32.05       16.77      8.97 o 
   6  10   2       42.46       40.52     10.04 o 
   7  10   2       39.66       30.19     11.63 o 
   8  10   2       43.87       47.09     10.79 o 
   9  10   2       61.96       69.06     16.51 o 
  10  10   2       34.35       48.96     11.32 o 
 -10  11   2       38.40       71.30     12.39 o 
  -9  11   2       21.74       19.23     17.63 o 
  -8  11   2       99.67      142.36     14.21 o 
  -7  11   2       27.10       25.64     11.25 o 
  -6  11   2       51.53       41.50     12.00 o 
  -5  11   2      133.75      132.71     13.34 o 
  -4  11   2       82.16       50.17     15.01 o 
  -3  11   2      169.49      216.28     14.72 o 
  -2  11   2      486.42      483.90     18.20 o 
  -1  11   2      451.72      421.45     16.29 o 
   0  11   2      665.60      704.17     20.19 o 
   1  11   2     1449.27     1362.28     55.24 o 
   2  11   2      811.19      866.53     40.16 o 
   3  11   2       48.66       53.90     11.10 o 
   4  11   2      362.04      292.70     16.88 o 
   5  11   2       20.37       19.74     12.00 o 
   6  11   2      152.96      124.50     13.67 o 
   7  11   2       58.47       71.02     12.39 o 
   8  11   2       28.74       56.61     11.72 o 
   9  11   2        0.78        5.63     11.25 o 
  -9  12   2       36.91       44.19     12.26 o 
  -8  12   2      132.92      124.21     14.53 o 
  -7  12   2      164.68      143.77     14.95 o 
  -6  12   2      148.89      130.32     14.41 o 
  -5  12   2       44.83       41.77     11.86 o 
  -4  12   2      100.31      118.53     13.34 o 
  -3  12   2       38.35       20.90     16.88 o 
  -2  12   2      228.56      270.27     13.82 o 
  -1  12   2       95.15      108.29     10.50 o 
   0  12   2      453.16      453.11     21.22 o 
   1  12   2       10.28        7.30      8.03 o 
   2  12   2      127.84       92.69     10.21 o 
   3  12   2      362.55      229.69     16.66 o 
   4  12   2      138.93      129.03     13.99 o 
   5  12   2       38.60       25.35     10.96 o 
   6  12   2      108.29      131.92     28.89 o 
   7  12   2       40.80       49.50     13.13 o 
   8  12   2      149.61      180.09     15.68 o 
   9  12   2        1.37       11.75     11.35 o 
  -8  13   2       30.52       21.95     12.06 o 
  -7  13   2       96.89       88.56     14.06 o 
  -6  13   2      127.92      111.37     14.21 o 
  -5  13   2      213.48      233.41     39.77 o 
  -4  13   2       65.00       58.19     12.80 o 
  -3  13   2      105.89       98.46     13.52 o 
  -2  13   2       54.72       62.05      9.74 o 
  -1  13   2       75.32       67.71     12.17 o 
   0  13   2       48.37       42.16     15.38 o 
   1  13   2      141.64      146.26     14.58 o 
   2  13   2      140.66      106.41     10.87 o 
   3  13   2      115.02      109.77     25.14 o 
   4  13   2       55.71       76.91     13.52 o 
   5  13   2      245.87      220.40     17.72 o 
   6  13   2       38.46       29.88     15.38 o 
   7  13   2       20.86       38.91     12.80 o 
   8  13   2       25.38       42.02     13.34 o 
  -7  14   2      111.64      116.20     19.51 o 
  -6  14   2       40.19       43.25     39.02 o 
  -5  14   2       17.55        9.83     12.39 o 
  -4  14   2       52.59       74.84     14.21 o 
  -3  14   2      164.24      129.19     32.26 o 
  -2  14   2       87.48       97.54     19.51 o 
  -1  14   2       59.94       56.61     12.99 o 
   0  14   2        1.38       13.13     13.88 o 
   1  14   2        7.10        0.73     10.79 o 
   2  14   2       37.82       27.76     15.76 o 
   3  14   2      288.83      247.21     19.01 o 
   4  14   2       16.09       15.60     12.39 o 
   5  14   2       65.74      102.79     15.48 o 
   6  14   2       27.38       34.50     13.34 o 
   7  14   2       48.65       97.61     16.51 o 
  -6  15   2       37.22       32.82     14.21 o 
  -5  15   2       45.77       34.17     13.87 o 
  -4  15   2      193.08      198.59     18.78 o 
  -3  15   2       87.63       87.04     21.01 o 
  -2  15   2       46.20       74.28     21.01 o 
  -1  15   2       41.40       69.95     13.52 o 
   0  15   2       63.72       76.13     14.58 o 
   1  15   2       22.53       31.32     26.26 o 
   2  15   2       96.11      113.30     21.01 o 
   3  15   2      132.22      135.18     17.19 o 
   4  15   2      317.45      448.60     24.56 o 
   5  15   2        4.28       10.59     13.46 o 
   6  15   2       46.73       47.97     14.95 o 
  -5  16   2       16.45        4.57     14.41 o 
  -4  16   2       44.00       21.76     19.51 o 
  -3  16   2        5.20       14.26     18.76 o 
  -2  16   2       55.21       82.53     21.76 o 
  -1  16   2       50.73       56.27     20.26 o 
   0  16   2       26.30       31.21     28.51 o 
   1  16   2       28.64       20.26     19.51 o 
   2  16   2      104.68      139.56     24.01 o 
   3  16   2       24.11       21.76     19.51 o 
   4  16   2       19.04       49.52     20.26 o 
  -2  17   2       27.73       66.03     22.51 o 
  -1  17   2      212.99      176.32     26.26 o 
   0  17   2       16.00       15.76     21.01 o 
   1  17   2      224.89      177.82     28.51 o 
   2  17   2       17.91       51.02     21.01 o 
  -2 -17   3       52.89       90.79     23.26 o 
  -1 -17   3       53.27       72.03     22.51 o 
   0 -17   3       55.97       88.34     31.89 o 
   1 -17   3       41.08       27.01     18.76 o 
   2 -17   3       41.93      -14.26     18.01 o 
  -5 -16   3       16.43        6.00     17.26 o 
  -4 -16   3      119.60      156.81     24.76 o 
  -3 -16   3      124.17      126.05     23.26 o 
  -2 -16   3       17.33       30.01     19.51 o 
  -1 -16   3       13.34       12.98     12.46 o 
   0 -16   3       94.29       79.54     43.52 o 
   1 -16   3       60.70       89.13     14.86 o 
   2 -16   3      300.12      276.86     27.01 o 
   3 -16   3       23.23       62.28     20.26 o 
   4 -16   3        6.20        0.00     17.26 o 
  -6 -15   3       17.52       38.48     13.52 o 
  -5 -15   3       52.41       60.78     14.41 o 
  -4 -15   3       14.92       45.77     18.01 o 
  -3 -15   3        3.15        6.75     16.51 o 
  -2 -15   3      321.41      335.39     29.26 o 
  -1 -15   3       25.91       38.60     28.14 o 
   0 -15   3      181.88      219.75     18.30 o 
   1 -15   3       36.48       41.45     12.99 o 
   2 -15   3       76.00      131.30     22.51 o 
   3 -15   3       20.33       60.78     17.26 o 
   4 -15   3       33.01       12.46     12.98 o 
   5 -15   3       40.12       57.35     14.41 o 
   6 -15   3        4.81      -10.31     22.51 o 
  -7 -14   3       16.44       37.37     13.14 o 
  -6 -14   3       40.43       46.55     12.98 o 
  -5 -14   3       58.73       43.30     12.61 o 
  -4 -14   3       90.19      108.35     19.88 o 
  -3 -14   3       24.59       28.51     12.70 o 
  -2 -14   3       28.27       19.60     20.26 o 
  -1 -14   3        0.94        1.10     14.26 o 
   0 -14   3        3.24       17.26     10.61 o 
   1 -14   3       10.92       37.58     11.63 o 
   2 -14   3       71.71       45.13     20.26 o 
   3 -14   3      154.70      204.34     17.13 o 
   4 -14   3       56.47       34.59     20.63 o 
   5 -14   3      266.02      216.66     18.02 o 
   6 -14   3      211.78      249.92     19.29 o 
   7 -14   3      236.59      195.66     18.17 o 
  -8 -13   3       18.76       36.78     15.01 o 
  -7 -13   3      128.13      168.85     27.76 o 
  -6 -13   3      297.83      299.79     18.75 o 
  -5 -13   3      293.50      268.69     49.52 o 
  -4 -13   3       61.49       49.14     11.72 o 
  -3 -13   3      162.18      174.40     19.51 o 
  -2 -13   3       78.60       92.70     11.93 o 
  -1 -13   3       55.05       84.10     12.73 o 
   0 -13   3       89.91       69.81     11.40 o 
   1 -13   3       48.16       32.59     10.34 o 
   2 -13   3       61.51       74.35     10.13 o 
   3 -13   3       57.63       63.62     12.06 o 
   4 -13   3       48.15       78.69     13.14 o 
   5 -13   3       56.48       70.76     15.38 o 
   6 -13   3       67.30       80.76     13.34 o 
   7 -13   3       47.61       33.66     13.88 o 
   8 -13   3        5.24       13.50     10.32 o 
  -9 -12   3        7.63       11.03      9.99 o 
  -8 -12   3       10.08        6.36     19.51 o 
  -7 -12   3       32.16       35.26     11.35 o 
  -6 -12   3       10.21       -0.60     10.45 o 
  -5 -12   3       58.17       55.29     11.86 o 
  -4 -12   3      502.14      409.34     20.17 o 
  -3 -12   3       69.99       86.09     10.10 o 
  -2 -12   3      626.45      587.89     18.67 o 
  -1 -12   3       42.68       39.30     17.63 o 
   0 -12   3      427.08      440.57     20.67 o 
   1 -12   3      115.09      127.94     10.58 o 
   2 -12   3      407.76      343.76     16.06 o 
   3 -12   3      181.93      204.46     15.48 o 
   4 -12   3      220.56      174.44     18.01 o 
   5 -12   3       70.18      161.57     15.38 o 
   6 -12   3      140.93      156.15     14.78 o 
   7 -12   3      138.16      149.48     12.97 o 
   8 -12   3       48.04       33.63     10.63 o 
   9 -12   3       30.24       35.83     10.49 o 
 -10 -11   3      105.36       95.69     11.42 o 
  -9 -11   3       10.50        4.28      9.10 o 
  -8 -11   3        8.41       17.69      9.15 o 
  -7 -11   3        2.85       18.99     10.25 o 
  -6 -11   3      354.15      336.47     25.14 o 
  -5 -11   3      118.63      140.57     18.01 o 
  -4 -11   3      203.83      231.09     15.14 o 
  -3 -11   3      406.63      329.06     25.74 o 
  -2 -11   3     1667.14     1627.05     31.62 o 
  -1 -11   3      139.51      364.58     14.96 o 
   0 -11   3     1395.21     1317.67     32.63 o 
   1 -11   3      217.62      200.86     11.40 o 
   2 -11   3      995.26      999.91     39.38 o 
   3 -11   3      302.03      339.44     20.06 o 
   4 -11   3      103.61      131.77     20.26 o 
   5 -11   3       73.06       60.81     11.18 o 
   6 -11   3      176.89      172.25     14.06 o 
   7 -11   3        7.09        3.78      8.44 o 
   8 -11   3      114.28      110.38     11.66 o 
   9 -11   3       32.74       43.85     10.53 o 
 -10 -10   3       19.09       32.80     11.02 o 
  -9 -10   3       69.88       70.20      9.72 o 
  -8 -10   3       15.83       29.65      8.70 o 
  -7 -10   3       83.99       81.82     11.53 o 
  -6 -10   3        9.98       17.39     16.88 o 
  -5 -10   3      177.85      123.93     12.06 o 
  -4 -10   3      381.53      356.12     14.10 o 
  -3 -10   3     1109.10      929.85     21.83 o 
  -2 -10   3     1620.47     1507.36     28.91 o 
  -1 -10   3      267.01      394.68     14.25 o 
   0 -10   3      384.40      511.49     32.64 o 
   1 -10   3     1098.87     1146.34     24.33 o 
   2 -10   3      117.69      163.06     13.67 o 
   3 -10   3      185.07      167.92     10.67 o 
   4 -10   3      172.67      128.25     12.00 o 
   5 -10   3        4.36        1.91      8.65 o 
   6 -10   3      126.23      110.57     12.06 o 
   7 -10   3      111.00      132.17     17.36 o 
   8 -10   3       72.21       86.14     10.20 o 
   9 -10   3       10.53       23.22      9.10 o 
  10 -10   3       25.65       35.65     17.42 o 
 -11  -9   3      152.73      148.54     10.79 o 
 -10  -9   3       42.09       46.32      8.81 o 
  -9  -9   3       40.44       47.52     12.09 o 
  -8  -9   3      204.67      208.75     11.61 o 
  -7  -9   3       90.39      124.87     19.88 o 
  -6  -9   3      174.54      169.94     15.01 o 
  -5  -9   3      539.09      436.97     17.83 o 
  -4  -9   3       16.19       23.93      6.63 o 
  -3  -9   3      139.74      169.33     16.15 o 
  -2  -9   3      965.04      972.49     25.27 o 
  -1  -9   3      893.23     1018.76     18.98 o 
   0  -9   3       19.13       24.28      5.49 o 
   1  -9   3      475.74      409.69     13.82 o 
   2  -9   3       29.89       46.56      7.19 o 
   3  -9   3      839.90      803.10     19.09 o 
   4  -9   3       76.34      120.54     21.76 o 
   5  -9   3      200.65      215.41     18.76 o 
   6  -9   3       30.39        8.16      8.29 o 
   7  -9   3       10.35        6.63      7.53 o 
   8  -9   3       44.06       68.25      9.72 o 
   9  -9   3      129.15      160.82     11.42 o 
  10  -9   3        0.91        2.22      6.44 o 
 -11  -8   3       19.80       17.32     12.21 o 
 -10  -8   3       26.23       17.00      7.44 o 
  -9  -8   3       40.86       39.28      9.66 o 
  -8  -8   3      348.32      311.29     13.53 o 
  -7  -8   3      120.14      105.45      8.89 o 
  -6  -8   3       27.82       24.11      7.91 o 
  -5  -8   3      101.38       70.24     13.51 o 
  -4  -8   3      500.69      347.55     12.28 o 
  -3  -8   3      100.68       96.29      7.34 o 
  -2  -8   3       27.13       60.76      6.75 o 
  -1  -8   3       27.01       43.39      5.15 o 
   0  -8   3      227.64      218.95      8.33 o 
   1  -8   3      355.80      410.08     12.34 o 
   2  -8   3      472.94      465.44     13.54 o 
   3  -8   3       10.63       86.16     10.58 o 
   4  -8   3      309.78      312.83     12.21 o 
   5  -8   3      187.23      170.59     28.14 o 
   6  -8   3      734.40      634.73     17.76 o 
   7  -8   3      321.32      333.55     29.26 o 
   8  -8   3      208.80      252.84     12.21 o 
   9  -8   3        7.08       14.91      7.50 o 
  10  -8   3      105.39       99.10     11.69 o 
  11  -8   3       23.50       34.65     13.60 o 
 -12  -7   3       32.89       81.00     13.88 o 
 -11  -7   3       83.61       72.14     12.91 o 
 -10  -7   3      164.81      184.52      9.83 o 
  -9  -7   3       38.82       26.82      7.24 o 
  -8  -7   3       78.16       85.08      7.99 o 
  -7  -7   3      193.95      187.59      9.79 o 
  -6  -7   3      569.46      614.54     18.90 o 
  -5  -7   3      283.80      378.45     29.64 o 
  -4  -7   3      591.24      619.31     22.89 o 
  -3  -7   3     1283.23     1420.79     30.31 o 
  -2  -7   3      502.67      482.87     12.94 o 
  -1  -7   3      397.60      311.55      9.37 o 
   0  -7   3       49.03       63.48      8.34 o 
   1  -7   3      867.92      858.63     18.74 o 
   2  -7   3      253.41      243.65     11.45 o 
   3  -7   3      145.91      209.77      9.83 o 
   4  -7   3      366.92      320.92     15.34 o 
   5  -7   3      262.05      258.75     13.14 o 
   6  -7   3      486.14      445.88     14.18 o 
   7  -7   3      674.88      487.92     15.00 o 
   8  -7   3      173.70      203.88     10.78 o 
   9  -7   3        5.97        3.87      5.41 o 
  10  -7   3       49.49       42.64      7.28 o 
  11  -7   3       41.63       49.66     24.76 o 
 -12  -6   3       44.41       25.35     11.36 o 
 -11  -6   3       61.73       91.34     16.13 o 
 -10  -6   3       45.06       37.43     10.68 o 
  -9  -6   3      897.82      943.48     23.26 o 
  -8  -6   3       58.48       48.72      7.79 o 
  -7  -6   3     1006.76      905.69     26.01 o 
  -6  -6   3      169.47      149.92      9.18 o 
  -5  -6   3      283.20      253.84     19.93 o 
  -4  -6   3       95.98       92.09      6.32 o 
  -3  -6   3     1315.41     1329.42     23.55 o 
  -2  -6   3      294.45      278.55      8.50 o 
  -1  -6   3      325.61      359.76      9.65 o 
   0  -6   3       87.56      105.29      5.79 o 
   1  -6   3     1821.43     1873.71     25.86 o 
   2  -6   3       34.20       73.74      7.73 o 
   3  -6   3     1007.19     1022.86     21.27 o 
   4  -6   3      123.77       86.34      6.39 o 
   5  -6   3      362.03      357.80     15.81 o 
   6  -6   3      103.22       97.39      7.53 o 
   7  -6   3       98.40      150.22     12.80 o 
   8  -6   3       17.74        3.80      5.80 o 
   9  -6   3      133.20       95.88      8.00 o 
  10  -6   3       40.39       27.57     11.36 o 
  11  -6   3      124.79      115.13     13.98 o 
 -12  -5   3       32.79       35.36     12.00 o 
 -11  -5   3      353.44      284.54     28.51 o 
 -10  -5   3       92.79       84.93     11.36 o 
  -9  -5   3      123.06       97.19      6.59 o 
  -8  -5   3       51.67       59.37      6.88 o 
  -7  -5   3      337.23      705.43     13.80 o 
  -6  -5   3      747.97      793.74     18.09 o 
  -5  -5   3      887.75     1045.22     18.96 o 
  -4  -5   3     1031.37     1122.23     20.19 o 
  -3  -5   3     3631.44     3915.81     56.30 o 
  -2  -5   3      110.61      145.51      7.36 o 
  -1  -5   3     1747.04     1952.86     25.83 o 
   0  -5   3      159.25      179.52      8.12 o 
   1  -5   3     7100.94     6125.17     81.55 o 
   2  -5   3     1026.77     1082.55     16.52 o 
   3  -5   3      910.38     1076.32     21.12 o 
   4  -5   3      659.37      722.03     26.75 o 
   5  -5   3      353.10      296.46     12.56 o 
   6  -5   3       11.24       -0.06      4.38 o 
   7  -5   3     1825.54     1422.35     25.31 o 
   8  -5   3       64.96       82.58      6.88 o 
   9  -5   3       57.68       39.74      5.63 o 
  10  -5   3       15.71        7.92     10.11 o 
  11  -5   3        9.96       32.54     12.38 o 
  12  -5   3        9.98       -2.30     10.51 o 
 -12  -4   3       54.63       66.90     10.51 o 
 -11  -4   3      175.78      151.11     12.26 o 
 -10  -4   3       12.47       35.60      9.07 o 
  -9  -4   3       71.54       90.41     16.88 o 
  -8  -4   3      159.18      152.32      6.38 o 
  -7  -4   3        2.96        5.91      3.72 o 
  -6  -4   3      228.58      241.93      7.57 o 
  -5  -4   3      244.95      303.12      8.56 o 
  -4  -4   3     2548.51     2205.67     47.54 o 
  -3  -4   3     1978.69     1609.62     36.71 o 
  -2  -4   3     1415.50     1660.00     31.03 o 
  -1  -4   3      263.13      391.78     13.00 o 
   0  -4   3       18.81       21.70      3.62 o 
   1  -4   3       30.78       60.10      4.18 o 
   2  -4   3      693.80      666.16     10.34 o 
   3  -4   3      263.21      280.92     12.11 o 
   4  -4   3      182.34      171.61      7.50 o 
   5  -4   3      926.28      922.74     24.15 o 
   6  -4   3     3029.77     3163.03     93.35 o 
   7  -4   3       90.50       83.46      4.53 o 
   8  -4   3      134.25      173.11      9.68 o 
   9  -4   3       19.89       35.78      9.07 o 
  10  -4   3       23.20        9.50      9.17 o 
  11  -4   3        3.32        4.37      9.75 o 
  12  -4   3       18.47       18.94     10.13 o 
 -13  -3   3       45.47       60.20      9.62 o 
 -12  -3   3        8.05       11.88      9.75 o 
 -11  -3   3      101.43       70.39      8.72 o 
 -10  -3   3      151.64      175.32     11.18 o 
  -9  -3   3      122.15      126.59      6.91 o 
  -8  -3   3       16.35       19.02      4.97 o 
  -7  -3   3      102.68      188.10      6.01 o 
  -6  -3   3      474.55      492.55     15.79 o 
  -5  -3   3      227.13      242.58      5.76 o 
  -4  -3   3     1720.42     1883.01     20.59 o 
  -3  -3   3      471.14      643.60     11.54 o 
  -2  -3   3     2431.75     2160.98     23.90 o 
  -1  -3   3     3442.06     3003.18     35.42 o 
   0  -3   3       85.71      104.35      4.56 o 
   1  -3   3     3550.01     3063.70     32.73 o 
   2  -3   3      803.87      829.50     16.02 o 
   3  -3   3      203.76      124.45      3.90 o 
   4  -3   3      463.32      459.48      8.28 o 
   5  -3   3      393.47      381.58     20.79 o 
   6  -3   3      382.84      389.48      8.83 o 
   7  -3   3      244.49      257.39      7.36 o 
   8  -3   3      157.38      139.32     11.09 o 
   9  -3   3      193.05      180.16     11.77 o 
  10  -3   3       39.05       30.73      8.65 o 
  11  -3   3        9.28        3.75     11.25 o 
  12  -3   3        5.04        0.73     13.88 o 
 -13  -2   3       86.62       75.78     24.76 o 
 -12  -2   3       36.86       15.01     19.51 o 
 -11  -2   3       81.68       68.02      7.60 o 
 -10  -2   3       52.82       53.09      9.15 o 
  -9  -2   3     1532.71     1242.16     24.85 o 
  -8  -2   3      116.12       24.61      4.03 o 
  -7  -2   3     1469.23     1454.65     39.31 o 
  -6  -2   3       59.82       40.28      2.41 o 
  -5  -2   3      703.92      650.04     15.26 o 
  -4  -2   3      231.10      222.16      5.63 o 
  -3  -2   3      661.86      649.03      8.52 o 
  -2  -2   3     5249.13     5504.32     50.33 o 
  -1  -2   3     8723.59     7343.82     73.88 o 
   0  -2   3      254.38      217.37      6.50 o 
   1  -2   3    18878.56    15174.78    177.75 o 
   2  -2   3      504.83      117.81      3.52 o 
   3  -2   3     2621.25     2499.59     28.86 o 
   4  -2   3       83.62      101.38      4.81 o 
   5  -2   3      137.24      571.10      9.86 o 
   6  -2   3      358.61      365.43     12.08 o 
   7  -2   3      209.83      258.21     10.63 o 
   8  -2   3       72.30       50.98      5.50 o 
   9  -2   3      568.23      481.25     18.14 o 
  10  -2   3       86.40       73.62      8.85 o 
  11  -2   3      259.35      230.83     30.01 o 
  12  -2   3        8.22        8.93      7.68 o 
 -13  -1   3       31.43       60.02     23.26 o 
 -12  -1   3       21.32       33.01     20.26 o 
 -11  -1   3      291.45      254.35     27.01 o 
 -10  -1   3        5.11       12.00     15.01 o 
  -9  -1   3       96.53       75.78     16.51 o 
  -8  -1   3        9.30       -0.75     12.00 o 
  -6  -1   3     1534.23     1667.19     50.27 o 
  -4  -1   3      399.81      465.92      8.16 o 
  -3  -1   3     1117.97     1044.13      9.41 o 
  -2  -1   3     3945.54     4553.63     41.40 o 
  -1  -1   3      131.11      276.12      4.41 o 
   0  -1   3      127.60      135.37      5.21 o 
   1  -1   3      461.33      322.54      4.59 o 
   2  -1   3    40170.91    41819.82    341.50 o 
   3  -1   3     1608.33     2086.20     22.34 o 
   4  -1   3      820.75      813.56     10.25 o 
   5  -1   3      566.60      566.34      7.82 o 
   6  -1   3      353.91      340.09      9.95 o 
   7  -1   3      205.43      259.10     20.57 o 
   8  -1   3       22.44       37.67      4.31 o 
   9  -1   3      205.98      264.84     17.69 o 
  10  -1   3       48.80       40.22      9.48 o 
  11  -1   3       22.93       23.77      6.97 o 
  12  -1   3        1.78       17.26     20.26 o 
 -13   0   3       16.11       45.77     24.01 o 
 -12   0   3       17.56       10.50     20.26 o 
 -11   0   3       14.37        9.75     16.51 o 
 -10   0   3      176.83      203.33     23.26 o 
  -9   0   3      304.35      237.85     23.26 o 
  -8   0   3      554.58      399.16     24.76 o 
  -7   0   3        6.13        2.37      6.84 o 
  -6   0   3       29.89       38.01      7.15 o 
  -5   0   3       17.49       61.63      8.63 o 
  -4   0   3     2663.59     2308.72     26.94 o 
  -3   0   3      569.29      443.11      5.22 o 
  -2   0   3    14587.11    16130.67    180.08 o 
  -1   0   3       25.30       -2.17      2.17 o 
   0   0   3       98.30      135.20      2.83 o 
   1   0   3       10.72       31.06      1.76 o 
   2   0   3     9404.53     8404.48     66.27 o 
   3   0   3       84.72       78.57      3.43 o 
   4   0   3     5654.07     6209.38     99.10 o 
   5   0   3       36.08       56.18      3.06 o 
   6   0   3     2050.78     1983.82     60.78 o 
   7   0   3      356.01      227.34     21.01 o 
   8   0   3      157.93      114.80     18.76 o 
   9   0   3        8.93       37.52     17.26 o 
  10   0   3        2.96        1.50     17.26 o 
  11   0   3        6.43        6.75     18.76 o 
  12   0   3       27.14       33.01     22.51 o 
 -13   1   3       31.70       47.27     24.01 o 
 -12   1   3       20.87      -18.01     18.01 o 
 -11   1   3      297.44      341.39     30.01 o 
 -10   1   3        5.00       18.01     15.76 o 
  -9   1   3       97.77       61.53     10.45 o 
  -8   1   3       11.10       12.90      8.44 o 
  -6   1   3     1539.77     1702.56     35.81 o 
  -5   1   3       86.08      543.69     15.92 o 
  -4   1   3      398.51      450.13      6.53 o 
  -3   1   3     1121.75     1036.35     10.66 o 
  -2   1   3     3938.20     4479.73     45.88 o 
  -1   1   3      130.71      275.41      5.14 o 
   0   1   3      128.12      135.19      4.53 o 
   1   1   3      463.94      331.38      4.67 o 
   2   1   3    40195.48    41705.39    467.89 o 
   3   1   3     1609.23     2092.28     20.39 o 
   4   1   3      829.48      799.29      9.19 o 
   5   1   3      575.16      575.30     11.88 o 
   6   1   3      356.39      335.12     13.57 o 
   7   1   3      201.24      263.68     16.88 o 
   8   1   3       24.17       35.80      5.53 o 
   9   1   3      208.80      269.63     11.47 o 
  10   1   3       48.92       42.67     13.88 o 
  11   1   3       22.34       -5.25     18.76 o 
  12   1   3        1.53       11.25     21.01 o 
 -11   2   3       80.89      107.29     21.76 o 
 -10   2   3       52.18       43.41     11.18 o 
  -9   2   3     1524.56     1194.76     32.25 o 
  -8   2   3      116.12       35.69      9.27 o 
  -7   2   3     1473.48     1409.42     41.11 o 
  -6   2   3       59.59       39.33      3.57 o 
  -5   2   3      707.51      638.07     11.62 o 
  -4   2   3      229.56      221.73      8.34 o 
  -3   2   3      678.41      648.20      8.41 o 
  -2   2   3     5246.78     5540.00     47.34 o 
  -1   2   3     8719.62     7407.53     90.54 o 
   0   2   3      255.43      219.25      5.71 o 
   1   2   3    18873.18    15360.31    152.13 o 
   2   2   3      503.61      120.12      3.67 o 
   3   2   3     2605.01     2496.05     24.19 o 
   4   2   3       83.35      102.39      3.65 o 
   5   2   3      141.70      574.55      8.56 o 
   6   2   3      357.60      367.96      5.98 o 
   7   2   3      205.87      256.33      8.06 o 
   8   2   3       72.81       54.14      5.03 o 
   9   2   3      564.83      461.64     11.88 o 
  10   2   3       87.43       56.14      8.23 o 
  11   2   3      260.03      227.86     15.38 o 
  12   2   3        8.28       -3.00     20.26 o 
 -11   3   3      104.85       66.78      9.75 o 
 -10   3   3      153.67      171.51      8.38 o 
  -9   3   3      121.56      121.04      6.36 o 
  -8   3   3       15.59        8.38      3.57 o 
  -7   3   3      100.87      184.02      9.91 o 
  -6   3   3      477.10      499.93      8.88 o 
  -5   3   3      220.70      232.77      6.07 o 
  -4   3   3     1733.70     1877.20     49.95 o 
  -3   3   3      461.92      634.93     11.87 o 
  -2   3   3     2405.01     2174.74     39.58 o 
  -1   3   3     3449.68     3071.06     36.20 o 
   0   3   3       88.11      125.13      4.96 o 
   1   3   3     3548.15     3027.97     32.40 o 
   2   3   3      804.51      846.46     11.37 o 
   3   3   3      208.66      131.75      5.60 o 
   4   3   3      467.39      477.06      8.77 o 
   5   3   3      398.57      387.29      9.93 o 
   6   3   3      381.38      393.19      7.80 o 
   7   3   3      237.64      233.49      6.51 o 
   8   3   3      154.50      146.75      5.70 o 
   9   3   3      187.74      164.42      8.40 o 
  10   3   3       38.71       35.91      8.18 o 
  11   3   3        9.63        6.00      9.00 o 
  12   3   3        5.01        0.00      9.00 o 
 -12   4   3       56.69       51.02     11.25 o 
 -11   4   3      177.23      153.81     13.51 o 
 -10   4   3       13.68       20.65      8.25 o 
  -9   4   3       73.02      103.05      7.35 o 
  -8   4   3      158.46      162.12      6.61 o 
  -7   4   3        2.81       -1.04      3.98 o 
  -6   4   3      231.08      259.39      8.47 o 
  -5   4   3      243.95      319.47     11.18 o 
  -4   4   3     2540.15     2253.01     56.25 o 
  -3   4   3     1973.56     1612.00     21.45 o 
  -2   4   3     1414.87     1647.54     22.37 o 
  -1   4   3      263.21      399.78      8.71 o 
   0   4   3       16.29       18.15      3.72 o 
   1   4   3       29.44       51.74      4.18 o 
   2   4   3      706.23      683.25     10.51 o 
   3   4   3      260.59      272.89     10.03 o 
   4   4   3      183.32      150.28      8.77 o 
   5   4   3      925.33      914.66     44.03 o 
   6   4   3     3027.86     3185.42     69.77 o 
   7   4   3       89.29       76.82      8.53 o 
   8   4   3      129.77      175.24      7.49 o 
   9   4   3       19.72       11.25      9.00 o 
  10   4   3       22.71       24.01      9.75 o 
  11   4   3        3.31        9.75     10.50 o 
  12   4   3       19.23       30.76     11.25 o 
 -12   5   3       32.99       25.51     12.00 o 
 -11   5   3      355.79      327.13     21.01 o 
 -10   5   3       95.27       96.11     10.26 o 
  -9   5   3      128.39       86.63      6.93 o 
  -8   5   3       49.68       50.61      6.10 o 
  -7   5   3      336.07      696.24     33.06 o 
  -6   5   3      749.14      827.17     25.74 o 
  -5   5   3      896.93     1136.94     45.05 o 
  -4   5   3     1036.64     1124.04     17.03 o 
  -3   5   3     3621.11     3915.16     73.21 o 
  -2   5   3      114.30      160.16      6.83 o 
  -1   5   3     1747.55     2005.33     31.41 o 
   0   5   3      160.95      186.59      6.84 o 
   1   5   3     7080.19     6226.46     71.76 o 
   2   5   3     1023.19     1094.88     15.11 o 
   3   5   3      899.53     1105.06     24.84 o 
   4   5   3      659.14      732.67     18.41 o 
   5   5   3      357.15      320.07     10.15 o 
   6   5   3       11.24       -3.58      4.61 o 
   7   5   3     1824.32     1438.87     29.36 o 
   8   5   3       66.82       67.18     13.88 o 
   9   5   3       63.42       38.65      7.03 o 
  10   5   3       16.03        4.50     10.50 o 
  11   5   3       10.37       39.02     12.00 o 
  12   5   3        9.60        3.75     11.25 o 
 -12   6   3       43.10       33.76     12.76 o 
 -11   6   3       62.07       75.78     14.26 o 
 -10   6   3       44.50       52.08      6.83 o 
  -9   6   3      903.19      905.67     19.53 o 
  -8   6   3       59.51       56.21      7.91 o 
  -7   6   3     1009.84      856.60     36.01 o 
  -6   6   3      170.32      156.03      8.03 o 
  -5   6   3      275.15      285.20     19.25 o 
  -4   6   3       97.70       84.83      5.51 o 
  -3   6   3     1276.50     1273.51     22.15 o 
  -2   6   3      296.05      287.15      8.71 o 
  -1   6   3      323.13      339.11      9.21 o 
   0   6   3       88.07       98.66      5.77 o 
   1   6   3     1810.94     1866.28     25.83 o 
   2   6   3       32.84       59.88      5.77 o 
   3   6   3     1005.49     1015.97     21.03 o 
   4   6   3      125.01       78.22      5.59 o 
   5   6   3      376.03      399.38     17.73 o 
   6   6   3      102.63      115.72     11.63 o 
   7   6   3       93.78      125.30     14.26 o 
   8   6   3       17.73       -3.03      7.15 o 
   9   6   3      133.24      103.72      9.37 o 
  10   6   3       39.44       36.20     12.76 o 
  11   6   3      125.96      163.57     17.26 o 
 -12   7   3       31.95       51.77     14.26 o 
 -11   7   3       85.46       86.99      8.74 o 
 -10   7   3      169.61      174.18     10.06 o 
  -9   7   3       39.23       19.96      7.91 o 
  -8   7   3       81.74       77.16      8.97 o 
  -7   7   3      192.63      204.85     12.00 o 
  -6   7   3      571.51      622.26     19.01 o 
  -5   7   3      286.18      373.02     22.88 o 
  -4   7   3      587.92      645.95     15.24 o 
  -3   7   3     1280.96     1381.84     35.07 o 
  -2   7   3      483.97      457.96     11.23 o 
  -1   7   3      417.97      309.79     14.73 o 
   0   7   3       52.83       65.81      7.04 o 
   1   7   3      848.01      826.12     16.24 o 
   2   7   3      242.94      244.77      9.79 o 
   3   7   3      150.42      204.80     12.02 o 
   4   7   3      371.95      342.28     11.22 o 
   5   7   3      263.66      251.51     15.76 o 
   6   7   3      488.44      476.08     16.95 o 
   7   7   3      678.38      503.18     25.51 o 
   8   7   3      173.55      202.26     16.88 o 
   9   7   3        5.71       -1.85      7.37 o 
  10   7   3       49.65       32.83      8.63 o 
  11   7   3       41.55       45.77     14.26 o 
 -11   8   3       19.98        4.27      8.29 o 
 -10   8   3       25.47       27.70      7.90 o 
  -9   8   3       41.16       56.16      9.72 o 
  -8   8   3      348.44      306.22     15.06 o 
  -7   8   3      121.25      120.17     14.26 o 
  -6   8   3       27.39        9.65      7.91 o 
  -5   8   3       99.57       75.94      8.97 o 
  -4   8   3      495.43      383.52     13.59 o 
  -3   8   3       98.73       82.90      7.34 o 
  -2   8   3       29.38       60.86      6.06 o 
  -1   8   3       26.90       26.06      5.23 o 
   0   8   3      223.53      212.11      8.24 o 
   1   8   3      363.03      435.22     11.68 o 
   2   8   3      476.53      495.30     13.70 o 
   3   8   3       10.24       82.72      7.34 o 
   4   8   3      312.29      356.62     15.08 o 
   5   8   3      187.72      155.82     11.40 o 
   6   8   3      720.86      630.35     20.91 o 
   7   8   3      321.82      357.27     16.55 o 
   8   8   3      203.47      203.41     13.46 o 
   9   8   3        7.12        4.50      8.29 o 
  10   8   3      104.83      128.53     11.32 o 
  11   8   3       23.00       32.38      9.00 o 
 -11   9   3      153.19      164.22     12.98 o 
 -10   9   3       43.80       22.39      9.72 o 
  -9   9   3       41.56       44.03     14.26 o 
  -8   9   3      205.50      229.92     14.21 o 
  -7   9   3       89.88      127.36     11.86 o 
  -6   9   3      175.49      181.58     13.14 o 
  -5   9   3      546.26      408.60     24.39 o 
  -4   9   3       18.04       25.66      6.90 o 
  -3   9   3      148.09      169.27      9.94 o 
  -2   9   3      990.56     1001.53     25.08 o 
  -1   9   3      870.50      994.30     22.24 o 
   0   9   3       21.97       29.75      6.64 o 
   1   9   3      484.78      455.95     15.05 o 
   2   9   3       29.35       48.75      7.25 o 
   3   9   3      835.98      810.70     26.44 o 
   4   9   3       75.58      128.98     13.88 o 
   5   9   3      205.88      232.37     13.76 o 
   6   9   3       32.48        3.42      8.44 o 
   7   9   3       10.32       13.64      8.97 o 
   8   9   3       45.56       42.43     10.25 o 
   9   9   3      126.80      145.04     12.60 o 
  10   9   3        0.90       -3.88      8.97 o 
 -10  10   3       18.28       51.23     15.38 o 
  -9  10   3       70.36       86.81     11.72 o 
  -8  10   3       16.02       33.24     10.34 o 
  -7  10   3       87.00       86.94     11.32 o 
  -6  10   3       10.23       16.09     10.50 o 
  -5  10   3      171.11      139.56     12.60 o 
  -4  10   3      379.56      349.57     24.39 o 
  -3  10   3     1077.03      915.31     21.70 o 
  -2  10   3     1619.57     1510.69     40.07 o 
  -1  10   3      272.55      386.30     14.21 o 
   0  10   3      386.33      516.13     16.92 o 
   1  10   3     1105.74     1149.00     24.49 o 
   2  10   3      113.63      155.44     11.88 o 
   3  10   3      181.24      158.73     11.95 o 
   4  10   3      170.79      141.27     12.60 o 
   5  10   3        5.16       -7.46     11.25 o 
   6  10   3      130.82      147.89     13.51 o 
   7  10   3      115.48       99.98     12.17 o 
   8  10   3       70.83       81.69     20.26 o 
   9  10   3       10.62       10.86     13.88 o 
  10  10   3       26.69       26.58     11.25 o 
 -10  11   3      105.13      109.90     18.76 o 
  -9  11   3       10.95        4.16     10.25 o 
  -8  11   3        7.69       -0.79      9.80 o 
  -7  11   3        3.60       41.96     27.76 o 
  -6  11   3      356.11      369.05     18.69 o 
  -5  11   3      118.79      153.68     13.67 o 
  -4  11   3      209.92      236.91     18.01 o 
  -3  11   3      417.30      325.13     14.21 o 
  -2  11   3     1638.63     1692.92     37.09 o 
  -1  11   3      136.60      386.83     15.68 o 
   0  11   3     1387.66     1376.90     37.12 o 
   1  11   3      221.20      226.22     12.38 o 
   2  11   3     1003.26     1034.81     24.16 o 
   3  11   3      301.50      402.92     46.14 o 
   4  11   3      109.65      135.34     13.46 o 
   5  11   3       73.06       80.79     12.06 o 
   6  11   3      176.15      175.90     14.74 o 
   7  11   3        7.25       10.82     10.79 o 
   8  11   3      112.86       90.58     13.14 o 
   9  11   3       31.66       45.02     11.53 o 
  -9  12   3        7.81       20.05     11.53 o 
  -8  12   3        9.30       11.34     10.99 o 
  -7  12   3       32.02        5.87     16.13 o 
  -6  12   3       10.30       -7.12      9.72 o 
  -5  12   3       58.92       63.79     16.51 o 
  -4  12   3      492.80      413.28     20.37 o 
  -3  12   3       73.05       82.24     17.63 o 
  -2  12   3      616.08      557.27     24.81 o 
  -1  12   3       42.57       42.48      9.08 o 
   0  12   3      432.73      445.46     37.52 o 
   1  12   3      109.22      120.07     10.97 o 
   2  12   3      390.80      302.25     21.07 o 
   3  12   3      182.79      173.50     14.74 o 
   4  12   3      213.35      194.25     15.81 o 
   5  12   3       68.67      147.55     14.74 o 
   6  12   3      144.75      178.89     15.48 o 
   7  12   3      135.46      137.43     15.28 o 
   8  12   3       50.34       33.36     18.76 o 
   9  12   3       29.90       34.07     12.26 o 
  -8  13   3       17.82       14.81     14.63 o 
  -7  13   3      127.11      153.91     16.02 o 
  -6  13   3      296.04      293.59     18.90 o 
  -5  13   3      294.11      276.34     18.02 o 
  -4  13   3       62.38       87.14     29.64 o 
  -3  13   3      159.98      204.51     16.34 o 
  -2  13   3       79.94      120.49     23.80 o 
  -1  13   3       58.58       77.49     12.46 o 
   0  13   3       89.85       81.60     14.26 o 
   1  13   3       45.05       47.99     11.64 o 
   2  13   3       61.44       43.25      9.51 o 
   3  13   3       61.64       66.35     14.63 o 
   4  13   3       48.03       66.69     13.23 o 
   5  13   3       58.07       62.17     13.67 o 
   6  13   3       66.83       70.49     25.89 o 
   7  13   3       45.97       25.91     12.39 o 
   8  13   3        5.23       26.49     12.80 o 
  -7  14   3       17.14       33.19     13.52 o 
  -6  14   3       40.18       32.70     13.34 o 
  -5  14   3       59.07       66.56     13.87 o 
  -4  14   3       92.56      104.37     14.41 o 
  -3  14   3       26.89       17.80     11.53 o 
  -2  14   3       28.90       36.77     15.76 o 
  -1  14   3        1.33        2.76     10.87 o 
   0  14   3        3.59       16.56     23.63 o 
   1  14   3       11.56       44.47     21.01 o 
   2  14   3       72.03       79.00     13.67 o 
   3  14   3      154.54      214.60     18.16 o 
   4  14   3       55.05       41.51     13.87 o 
   5  14   3      262.41      208.00     18.16 o 
   6  14   3      212.57      211.37     18.56 o 
   7  14   3      233.65      177.42     17.48 o 
  -6  15   3       16.08       21.34     18.38 o 
  -5  15   3       51.05       53.97     14.74 o 
  -4  15   3       15.08       32.70     13.76 o 
  -3  15   3        3.42       23.26     18.01 o 
  -2  15   3      312.75      349.64     30.01 o 
  -1  15   3       26.94       31.39     13.23 o 
   0  15   3      179.98      212.79     19.88 o 
   1  15   3       38.35       51.02     19.51 o 
   2  15   3       75.82       84.78     21.76 o 
   3  15   3       21.50       42.93     14.30 o 
   4  15   3       31.68       19.39     13.34 o 
   5  15   3       41.27       41.95     14.41 o 
   6  15   3        5.00       19.72     14.21 o 
  -5  16   3       15.64       18.76     16.88 o 
  -4  16   3      118.62      148.56     23.26 o 
  -3  16   3      121.47      124.55     23.26 o 
  -2  16   3       17.27       18.76     19.51 o 
  -1  16   3       13.58      -11.25     15.76 o 
   0  16   3       93.59      104.29     44.64 o 
   1  16   3       59.00       51.77     21.01 o 
   2  16   3      302.65      264.11     29.26 o 
   3  16   3       22.64       60.78     21.01 o 
   4  16   3        6.12        0.75     17.26 o 
  -2  17   3       52.29       33.76     20.26 o 
  -1  17   3       53.48       79.53     21.76 o 
   0  17   3       55.39       92.29     23.26 o 
   1  17   3       40.38       69.03     22.51 o 
   2  17   3       42.01       57.02     22.51 o 
  -2 -17   4       13.92       27.76     18.76 o 
  -1 -17   4       43.44       38.27     18.76 o 
   0 -17   4        4.84       -3.38     14.63 o 
   1 -17   4       21.34      -15.01     15.01 o 
  -5 -16   4       20.51        9.00     18.01 o 
  -4 -16   4      190.69      134.31     23.26 o 
  -3 -16   4       56.34       72.78     21.01 o 
  -2 -16   4       95.49      111.80     23.26 o 
  -1 -16   4       70.16       77.29     15.11 o 
   0 -16   4        5.50        6.18     12.46 o 
   1 -16   4       73.17       80.28     21.76 o 
   2 -16   4      102.41      137.31     23.26 o 
   3 -16   4       28.42       32.26     18.76 o 
   4 -16   4      144.53      144.06     23.26 o 
  -6 -15   4       47.82       27.10     13.31 o 
  -5 -15   4       67.93       99.84     16.02 o 
  -4 -15   4       33.47       73.53     19.51 o 
  -3 -15   4       51.51       39.02     18.01 o 
  -2 -15   4      190.99      156.81     23.26 o 
  -1 -15   4       25.37       32.67     24.76 o 
   0 -15   4       71.77       75.16     13.99 o 
   1 -15   4       54.81       40.74     12.46 o 
   2 -15   4      141.88      172.57     22.51 o 
   3 -15   4       32.01       37.52     18.01 o 
   4 -15   4       72.68       42.69     15.38 o 
   5 -15   4       29.84       37.12     14.24 o 
   6 -15   4       22.71       46.08     21.76 o 
  -7 -14   4       88.85       76.24     14.41 o 
  -6 -14   4       14.97       28.94     12.80 o 
  -5 -14   4       50.88       82.31     14.41 o 
  -4 -14   4       28.30       23.72     12.26 o 
  -3 -14   4      198.65      194.74     17.19 o 
  -2 -14   4       26.08       29.90     10.87 o 
  -1 -14   4      117.24      135.40     15.11 o 
   0 -14   4       40.77       38.16     14.26 o 
   1 -14   4      136.66      134.17     27.01 o 
   2 -14   4       13.06       42.02     15.76 o 
   3 -14   4      181.87      172.79     16.75 o 
   4 -14   4      217.62      206.17     17.83 o 
   5 -14   4      131.56      147.05     24.01 o 
   6 -14   4       61.57       76.54     14.74 o 
   7 -14   4       51.69       64.83     12.90 o 
  -8 -13   4       76.40       68.34     13.34 o 
  -7 -13   4      310.16      288.14     21.76 o 
  -6 -13   4       57.64       53.26     15.01 o 
  -5 -13   4      127.98      114.76     28.14 o 
  -4 -13   4       67.38       32.81     11.53 o 
  -3 -13   4      225.43      203.16     24.76 o 
  -2 -13   4       85.23      106.06     12.99 o 
  -1 -13   4       51.78       39.34     11.10 o 
   0 -13   4        7.43       32.17     10.79 o 
   1 -13   4       21.51       14.95     12.38 o 
   2 -13   4       40.70       47.91      9.20 o 
   3 -13   4      362.98      291.62     18.37 o 
   4 -13   4       14.99       28.56     12.00 o 
   5 -13   4       49.97       55.86     12.61 o 
   6 -13   4       16.35       29.31     11.51 o 
   7 -13   4       90.67      135.39     16.53 o 
   8 -13   4       64.58       89.91     12.63 o 
  -9 -12   4       35.66       23.37     15.71 o 
  -8 -12   4       29.76       47.74     11.89 o 
  -7 -12   4       43.90       24.01     16.13 o 
  -6 -12   4      221.58      211.73     16.22 o 
  -5 -12   4       85.86       52.07     11.86 o 
  -4 -12   4      400.22      414.06     21.04 o 
  -3 -12   4        4.36        5.49      9.25 o 
  -2 -12   4      160.50      159.86     14.49 o 
  -1 -12   4       29.44       52.72     10.57 o 
   0 -12   4      135.84      144.69     13.46 o 
   1 -12   4       48.79       45.69     19.43 o 
   2 -12   4      631.25      701.25     47.15 o 
   3 -12   4      406.12      351.25     18.75 o 
   4 -12   4      490.03      518.66     22.86 o 
   5 -12   4      163.62      140.77     28.89 o 
   6 -12   4      247.39      249.24     17.29 o 
   7 -12   4        5.83       17.49     10.01 o 
   8 -12   4       20.92       50.47     10.78 o 
   9 -12   4       20.76       26.11     12.61 o 
 -10 -11   4       16.90       34.17     10.35 o 
  -9 -11   4      197.69      178.04     14.98 o 
  -8 -11   4       34.58       51.22     10.19 o 
  -7 -11   4       98.03       90.88     15.76 o 
  -6 -11   4       80.53       70.29     11.72 o 
  -5 -11   4       17.26       17.18     10.04 o 
  -4 -11   4      148.28      136.85     13.46 o 
  -3 -11   4      307.16      273.76     13.82 o 
  -2 -11   4     1491.19     1546.66     35.84 o 
  -1 -11   4       94.67      124.79     15.15 o 
   0 -11   4     1091.06     1064.24     29.44 o 
   1 -11   4      520.60      471.04     21.79 o 
   2 -11   4      367.24      252.19     13.08 o 
   3 -11   4      312.78      321.52     19.89 o 
   4 -11   4      315.76      291.86     17.09 o 
   5 -11   4      102.22      126.45     13.14 o 
   6 -11   4       82.81       69.27     11.89 o 
   7 -11   4       12.15       12.48      9.01 o 
   8 -11   4      158.20      156.79     23.88 o 
   9 -11   4       40.79       43.65     10.59 o 
 -10 -10   4       25.20       14.70      8.56 o 
  -9 -10   4       40.95       38.24      9.10 o 
  -8 -10   4       69.15       69.52      9.74 o 
  -7 -10   4       53.65       70.61     11.63 o 
  -6 -10   4       18.17        9.73     11.63 o 
  -5 -10   4      675.13      760.56     24.78 o 
  -4 -10   4      570.28      490.18     16.11 o 
  -3 -10   4     1556.34     1724.46     31.74 o 
  -2 -10   4      222.18      226.52     11.31 o 
  -1 -10   4     1359.43     1260.61     25.79 o 
   0 -10   4      216.55      185.32     13.09 o 
   1 -10   4      983.79     1141.62     24.60 o 
   2 -10   4      242.99      353.83     13.70 o 
   3 -10   4     1179.15     1081.17     47.76 o 
   4 -10   4      307.62      274.91     15.68 o 
   5 -10   4       63.59      116.09     12.38 o 
   6 -10   4      143.95      206.40     14.41 o 
   7 -10   4       74.47       54.33      9.45 o 
   8 -10   4       30.43       39.08     10.77 o 
   9 -10   4      124.06      114.63     13.58 o 
  10 -10   4       11.28       18.70      7.44 o 
 -11  -9   4       46.87       57.25     12.79 o 
 -10  -9   4       15.27       14.33     14.52 o 
  -9  -9   4      239.40      213.66     12.02 o 
  -8  -9   4      119.71      119.75     10.54 o 
  -7  -9   4      205.59      194.02     13.14 o 
  -6  -9   4      109.85      108.61     17.26 o 
  -5  -9   4       84.01       79.24     21.76 o 
  -4  -9   4       11.81       15.17      6.63 o 
  -3  -9   4       51.99       62.31     26.01 o 
  -2  -9   4       63.28      140.58      9.08 o 
  -1  -9   4      462.43      434.11     12.14 o 
   0  -9   4      622.86      627.06     14.38 o 
   1  -9   4      472.59      511.28     15.08 o 
   2  -9   4       16.87       42.17      9.87 o 
   3  -9   4     1036.10      855.68     19.88 o 
   4  -9   4      479.75      410.08     30.01 o 
   5  -9   4        6.53       14.68      8.44 o 
   6  -9   4      136.61      121.21     10.35 o 
   7  -9   4      310.15      295.76     13.86 o 
   8  -9   4       27.97       18.36      8.12 o 
   9  -9   4       25.90       25.58      8.44 o 
  10  -9   4       28.59       44.48      7.37 o 
 -11  -8   4       14.83       21.37      7.16 o 
 -10  -8   4      292.22      301.20     27.31 o 
  -9  -8   4       10.80       36.82      7.93 o 
  -8  -8   4      631.56      663.28     18.39 o 
  -7  -8   4       39.47       57.37      8.83 o 
  -6  -8   4      463.47      406.32     16.88 o 
  -5  -8   4       52.15       61.22      9.18 o 
  -4  -8   4      321.35      269.96     11.05 o 
  -3  -8   4      180.30      124.59      8.14 o 
  -2  -8   4       79.68       56.83      6.47 o 
  -1  -8   4      474.41      482.92     12.17 o 
   0  -8   4     1210.36     1200.64     27.29 o 
   1  -8   4      191.44      330.06     10.48 o 
   2  -8   4      531.35      513.51     26.77 o 
   3  -8   4      294.04      280.18     12.84 o 
   4  -8   4      715.24      626.51     16.32 o 
   5  -8   4        9.72       27.33      8.11 o 
   6  -8   4      484.88      426.43     26.59 o 
   7  -8   4      441.68      380.54     16.30 o 
   8  -8   4       38.11       49.94      8.18 o 
   9  -8   4       36.22       39.43      8.28 o 
  10  -8   4       65.24       70.30      9.30 o 
  11  -8   4       14.02        9.15     12.61 o 
 -12  -7   4      118.18      139.57     18.01 o 
 -11  -7   4      176.78      189.28     16.36 o 
 -10  -7   4       36.95       36.99      7.16 o 
  -9  -7   4      285.92      242.64     15.67 o 
  -8  -7   4       15.97        8.72      6.49 o 
  -7  -7   4      385.89      344.41     12.67 o 
  -6  -7   4      143.97      151.92     13.88 o 
  -5  -7   4      618.47      595.30     39.33 o 
  -4  -7   4      744.86      650.43     15.36 o 
  -3  -7   4      128.55      129.46      9.02 o 
  -2  -7   4      245.73      247.79      9.79 o 
  -1  -7   4      368.42      492.12     11.68 o 
   0  -7   4      335.45      399.80     10.46 o 
   1  -7   4      484.85      544.18     12.26 o 
   2  -7   4      813.17      741.28     21.76 o 
   3  -7   4      270.75      366.57     17.94 o 
   4  -7   4      415.55      384.07     12.18 o 
   5  -7   4      273.04      257.67     13.51 o 
   6  -7   4      175.19      168.92      9.42 o 
   7  -7   4       20.76       14.40      6.67 o 
   8  -7   4      359.41      349.04     13.50 o 
   9  -7   4       14.72        7.64      8.23 o 
  10  -7   4       21.04       54.51     14.09 o 
  11  -7   4       17.92       18.82     12.21 o 
 -12  -6   4        7.75        4.83     10.68 o 
 -11  -6   4        8.36       62.34     18.38 o 
 -10  -6   4       73.22       69.56      8.72 o 
  -9  -6   4      207.75      191.71     15.83 o 
  -8  -6   4      143.79      164.70      8.64 o 
  -7  -6   4      609.52      632.55     15.73 o 
  -6  -6   4      245.26      208.56     11.63 o 
  -5  -6   4     2281.81     1966.39     37.47 o 
  -4  -6   4      325.33      274.70      9.91 o 
  -3  -6   4     6275.46     5806.71     99.55 o 
  -2  -6   4      204.72      295.68     10.50 o 
  -1  -6   4     2069.47     2264.99     30.21 o 
   0  -6   4      191.33      213.86      7.95 o 
   1  -6   4     1763.96     4700.76     56.30 o 
   2  -6   4      831.61      847.56     21.15 o 
   3  -6   4      806.00      788.50     16.21 o 
   4  -6   4      164.77      209.85      8.32 o 
   5  -6   4      306.17      314.76     27.86 o 
   6  -6   4       47.91       71.70      7.51 o 
   7  -6   4      312.84      623.45     18.56 o 
   8  -6   4       21.50       44.40      5.64 o 
   9  -6   4       55.46       74.56      7.58 o 
  10  -6   4       12.57       -0.38     10.55 o 
  11  -6   4       32.28       53.74     13.13 o 
 -12  -5   4       91.26      109.70     15.76 o 
 -11  -5   4      266.09      265.69     16.51 o 
 -10  -5   4       63.97       64.20     10.68 o 
  -9  -5   4      959.26      817.68     17.09 o 
  -8  -5   4       27.02       26.83      6.00 o 
  -7  -5   4     1918.00     1610.86     55.77 o 
  -6  -5   4       99.74       95.87      5.79 o 
  -5  -5   4     2659.40     2426.40     63.71 o 
  -4  -5   4      504.51      511.67     10.68 o 
  -3  -5   4      716.14      630.42     31.62 o 
  -2  -5   4     3220.69     3284.10     40.18 o 
  -1  -5   4      657.75     1815.00     30.54 o 
   0  -5   4       33.32       19.96      3.90 o 
   1  -5   4      158.68      159.88      6.71 o 
   2  -5   4     2292.13     2538.37     36.75 o 
   3  -5   4     2810.03     2639.99     33.64 o 
   4  -5   4      102.46       81.13      5.34 o 
   5  -5   4       55.70      161.89     10.35 o 
   6  -5   4      709.94      570.24     15.38 o 
   7  -5   4      779.24      720.52     16.57 o 
   8  -5   4       75.14      105.47      8.24 o 
   9  -5   4       75.05       79.65      6.65 o 
  10  -5   4       15.53       19.91     10.13 o 
  11  -5   4       53.55       82.28     23.26 o 
  12  -5   4        0.40       -6.50     11.63 o 
 -13  -4   4       83.24       44.27     22.51 o 
 -12  -4   4       23.73       17.63     13.51 o 
 -11  -4   4       26.41       65.18      9.84 o 
 -10  -4   4      153.36      152.33     12.00 o 
  -9  -4   4      147.96      113.10     14.26 o 
  -8  -4   4      162.25      173.85      6.64 o 
  -7  -4   4       40.96       19.52      5.74 o 
  -6  -4   4      290.75      181.33      6.93 o 
  -5  -4   4      763.17      583.94     24.04 o 
  -4  -4   4     1026.11     1014.14     24.15 o 
  -3  -4   4     7504.43     6357.98     97.68 o 
  -2  -4   4      314.33      278.75      7.59 o 
  -1  -4   4      156.39      159.34      5.81 o 
   0  -4   4     2917.49     3550.56     42.34 o 
   1  -4   4     2586.37     3548.19     42.40 o 
   2  -4   4     3426.96     3452.76     55.96 o 
   3  -4   4      834.36      783.25     21.99 o 
   4  -4   4      219.49      250.17      8.14 o 
   5  -4   4      270.48      227.38      7.71 o 
   6  -4   4      538.08      415.18     20.33 o 
   7  -4   4      916.94     1063.44     17.54 o 
   8  -4   4       95.51      135.48      7.48 o 
   9  -4   4       10.01        2.70      8.40 o 
  10  -4   4      185.52      196.19     15.01 o 
  11  -4   4       14.07       19.12      9.92 o 
  12  -4   4      133.98      151.90     14.29 o 
 -13  -3   4        1.72       11.77      8.32 o 
 -12  -3   4      121.17      132.21     11.34 o 
 -11  -3   4      128.69      210.51     36.77 o 
 -10  -3   4        6.88       13.44      7.31 o 
  -9  -3   4       55.91      131.67      7.28 o 
  -8  -3   4       54.62       50.50      5.64 o 
  -7  -3   4      553.48      469.15      9.31 o 
  -6  -3   4       80.39      140.52     10.07 o 
  -5  -3   4      328.20      329.89     14.30 o 
  -4  -3   4      551.46      646.85     11.47 o 
  -3  -3   4      158.87      596.08     11.92 o 
  -2  -3   4      815.70      678.57      9.96 o 
  -1  -3   4      919.87     1314.94     17.82 o 
   0  -3   4      720.52      605.49     10.35 o 
   1  -3   4     1109.63      910.41     12.29 o 
   2  -3   4     1795.01     2059.52     32.65 o 
   3  -3   4      527.09      946.30     11.41 o 
   4  -3   4     1317.07     1453.22     30.32 o 
   5  -3   4      792.72      737.80     11.06 o 
   6  -3   4       61.76       61.37      4.51 o 
   7  -3   4      179.29      196.15      7.19 o 
   8  -3   4      106.79      116.45      7.78 o 
   9  -3   4      400.69      339.17     26.26 o 
  10  -3   4       41.28       43.17      9.25 o 
  11  -3   4       36.96       57.39     10.51 o 
  12  -3   4       33.94       45.45     21.38 o 
 -13  -2   4      116.21      120.80     24.76 o 
 -12  -2   4       16.81       31.97     21.38 o 
 -11  -2   4       58.14       69.44     14.26 o 
 -10  -2   4       17.40       22.96      7.00 o 
  -9  -2   4      191.26      301.39     12.76 o 
  -8  -2   4     1615.09     1785.89     61.33 o 
  -7  -2   4     1159.35     1347.80     38.14 o 
  -6  -2   4      509.67      469.48      9.22 o 
  -5  -2   4     1964.02     1816.31     35.70 o 
  -4  -2   4      370.07      419.30      7.09 o 
  -3  -2   4     1997.65     1685.85     18.46 o 
  -2  -2   4     7653.38     8655.80     78.25 o 
  -1  -2   4     2667.92     5295.85     54.22 o 
   0  -2   4     3282.12     3738.34     51.98 o 
   1  -2   4     2288.77     8615.85     86.57 o 
   2  -2   4     4951.32     5968.06     69.40 o 
   3  -2   4      733.59      615.32      9.12 o 
   4  -2   4      414.11      412.85     11.42 o 
   5  -2   4     1654.09     1313.63     16.03 o 
   6  -2   4      230.16      242.90      6.06 o 
   7  -2   4      728.12      752.68     15.95 o 
   8  -2   4       23.00       53.82      9.86 o 
   9  -2   4      148.28      232.12     19.21 o 
  10  -2   4        2.85        0.30      7.50 o 
  11  -2   4       76.02       70.26     16.88 o 
  12  -2   4       14.64       28.90      8.95 o 
 -13  -1   4       14.44       40.52     23.26 o 
 -12  -1   4      148.69      155.31     26.26 o 
 -11  -1   4      153.22      259.61     26.26 o 
 -10  -1   4       73.66       67.53     17.26 o 
  -9  -1   4       84.99      128.30     18.76 o 
  -8  -1   4       39.75       36.77     12.76 o 
  -7  -1   4     1860.43     1494.00     32.68 o 
  -6  -1   4       50.63       16.05      2.88 o 
  -5  -1   4      644.52      464.66      6.77 o 
  -4  -1   4      201.97      276.98      9.32 o 
  -3  -1   4       93.86      160.80      3.69 o 
  -2  -1   4    44430.15    45626.10    352.61 o 
  -1  -1   4      328.29      272.34      5.29 o 
   0  -1   4    19662.53    20069.94    222.03 o 
   1  -1   4       55.07      985.43      8.96 o 
   2  -1   4     6640.84     4901.85     44.96 o 
   3  -1   4      688.93      846.16     10.07 o 
   4  -1   4    17643.32    20748.52    413.97 o 
   5  -1   4       42.88       36.53      3.17 o 
   6  -1   4      544.09      521.38      7.79 o 
   7  -1   4      681.34      703.82     23.35 o 
   8  -1   4       59.31       68.66     12.12 o 
   9  -1   4      265.03      238.90      9.34 o 
  10  -1   4      282.29      303.92     13.87 o 
  11  -1   4        7.72       32.38      8.23 o 
  12  -1   4        2.35        6.44      7.68 o 
 -13   0   4       43.26       -3.75     21.01 o 
 -12   0   4       94.77       89.29     23.26 o 
 -11   0   4       30.06       60.02     18.76 o 
 -10   0   4      118.47      115.55     20.26 o 
  -9   0   4        1.00       48.02     15.76 o 
  -8   0   4     1462.63     1577.15     52.52 o 
  -7   0   4        5.46        5.63      6.90 o 
  -6   0   4       84.33       98.47      8.45 o 
  -5   0   4       14.20        0.93      1.79 o 
  -4   0   4      153.53      115.63      3.30 o 
  -3   0   4       90.33       87.09      2.48 o 
  -2   0   4    41041.85    43368.69    339.40 o 
  -1   0   4      130.41       86.96      4.15 o 
   0   0   4     1356.11     1252.44     14.17 o 
   1   0   4       44.97       28.09      2.18 o 
   2   0   4    48220.15    53873.36    480.07 o 
   3   0   4        2.23        4.82      2.32 o 
   4   0   4     1150.79      814.99      9.63 o 
   5   0   4       93.21      148.35      7.41 o 
   6   0   4      420.33      372.44      6.24 o 
   7   0   4      252.57      275.41      7.26 o 
   8   0   4        3.48       41.14      5.03 o 
   9   0   4       13.80       14.26      4.78 o 
  10   0   4       38.81       71.71     10.50 o 
  11   0   4        4.25       12.47      7.60 o 
  12   0   4       27.17       67.53     24.76 o 
 -13   1   4       14.19       -3.75     21.01 o 
 -12   1   4      146.77      181.57     26.26 o 
 -11   1   4      152.70      275.36     27.01 o 
 -10   1   4       72.21       88.54     18.76 o 
  -9   1   4       84.24      111.29     13.51 o 
  -8   1   4       39.05       58.29     20.26 o 
  -7   1   4     1857.93     1418.78     32.36 o 
  -6   1   4       50.50       19.46      2.64 o 
  -5   1   4      650.12      478.14      6.53 o 
  -4   1   4      199.22      256.71      4.92 o 
  -3   1   4      100.98      167.88      5.28 o 
  -2   1   4    44447.60    45139.45    477.54 o 
  -1   1   4      328.77      261.93      5.27 o 
   0   1   4    19656.49    20073.17    221.45 o 
   1   1   4       58.80      978.79      9.96 o 
   2   1   4     6630.64     4825.11     44.22 o 
   3   1   4      686.31      820.09      8.67 o 
   4   1   4    17657.75    20348.74    268.83 o 
   5   1   4       42.01       26.82      3.25 o 
   6   1   4      546.37      507.81     10.97 o 
   7   1   4      682.34      686.48     25.12 o 
   8   1   4       61.67       78.04      5.53 o 
   9   1   4      269.89      259.08      9.38 o 
  10   1   4      284.54      318.85     14.02 o 
  11   1   4        7.67       33.81      9.00 o 
  12   1   4        2.16       -0.75     20.26 o 
 -11   2   4       58.07       63.03     21.01 o 
 -10   2   4       17.34        9.33      5.21 o 
  -9   2   4      188.85      318.13     23.26 o 
  -8   2   4     1609.86     1773.28     25.35 o 
  -7   2   4     1158.48     1330.13     14.66 o 
  -6   2   4      507.37      451.09      6.77 o 
  -5   2   4     1959.09     1814.45     19.29 o 
  -4   2   4      371.42      435.90     13.10 o 
  -3   2   4     2011.60     1674.33     35.90 o 
  -2   2   4     7655.18     8449.26     97.25 o 
  -1   2   4     2693.49     5261.11     54.25 o 
   0   2   4     3281.01     3683.88     42.67 o 
   1   2   4     2271.47     8430.25    127.13 o 
   2   2   4     4939.93     5861.52     53.51 o 
   3   2   4      720.93      613.03      8.13 o 
   4   2   4      413.28      389.88      7.40 o 
   5   2   4     1625.15     1265.21     30.52 o 
   6   2   4      232.48      247.60      6.60 o 
   7   2   4      724.32      741.51     12.21 o 
   8   2   4       24.05       48.23      6.67 o 
   9   2   4      150.27      221.67      9.58 o 
  10   2   4        2.85        0.04      7.45 o 
  11   2   4       76.59       76.03      9.62 o 
  12   2   4       15.17       21.65      8.36 o 
 -12   3   4      122.66      119.30     11.25 o 
 -11   3   4      130.19      199.37     12.04 o 
 -10   3   4        6.42       14.32      8.12 o 
  -9   3   4       59.47      122.92      6.77 o 
  -8   3   4       57.93       66.06      3.83 o 
  -7   3   4      556.57      507.33     15.92 o 
  -6   3   4       76.92      133.91      5.77 o 
  -5   3   4      320.59      319.75     13.47 o 
  -4   3   4      556.76      641.74     10.91 o 
  -3   3   4      159.98      585.79      8.69 o 
  -2   3   4      821.80      680.38     10.01 o 
  -1   3   4      906.49     1276.13     17.25 o 
   0   3   4      720.68      600.66     10.37 o 
   1   3   4     1110.90      918.92     12.30 o 
   2   3   4     1815.11     2056.45     23.19 o 
   3   3   4      525.46      961.59     15.70 o 
   4   3   4     1317.88     1469.44     22.98 o 
   5   3   4      794.46      746.49     17.33 o 
   6   3   4       63.74       64.85      4.22 o 
   7   3   4      182.47      201.88      7.25 o 
   8   3   4      100.79      112.14      5.50 o 
   9   3   4      399.05      326.20     15.38 o 
  10   3   4       42.45       33.20      8.72 o 
  11   3   4       35.95       54.77     10.50 o 
  12   3   4       34.43       32.26     10.50 o 
 -12   4   4       23.65       31.51     10.50 o 
 -11   4   4       25.76       73.27     13.51 o 
 -10   4   4      156.86      193.32     23.63 o 
  -9   4   4      149.06      118.18      5.54 o 
  -8   4   4      162.92      173.05      6.80 o 
  -7   4   4       40.52       16.28      4.29 o 
  -6   4   4      292.72      196.20     22.02 o 
  -5   4   4      765.09      585.70     16.69 o 
  -4   4   4     1009.59     1053.96     22.63 o 
  -3   4   4     7504.28     6392.02     72.87 o 
  -2   4   4      341.96      286.78      6.95 o 
  -1   4   4      154.95      153.49      6.71 o 
   0   4   4     2918.17     3471.32     41.46 o 
   1   4   4     2592.44     3555.04     58.13 o 
   2   4   4     3432.86     3506.54     38.03 o 
   3   4   4      841.36      785.66     12.87 o 
   4   4   4      226.16      267.71      7.47 o 
   5   4   4      271.95      240.74      8.76 o 
   6   4   4      535.96      417.40     17.39 o 
   7   4   4      911.49     1007.51     30.10 o 
   8   4   4       98.51      137.32      8.11 o 
   9   4   4       10.26       10.57      5.55 o 
  10   4   4      188.96      216.09     17.26 o 
  11   4   4       13.69       -3.75      9.75 o 
  12   4   4      134.14      135.81     15.01 o 
 -12   5   4       90.87       83.28     14.26 o 
 -11   5   4      260.61      261.45     36.01 o 
 -10   5   4       61.47       52.05      5.80 o 
  -9   5   4      956.86      865.89     17.90 o 
  -8   5   4       27.60       24.65      5.94 o 
  -7   5   4     1911.98     1614.71     33.79 o 
  -6   5   4       97.49      108.84      7.06 o 
  -5   5   4     2656.36     2428.56     68.84 o 
  -4   5   4      492.26      497.97     10.42 o 
  -3   5   4      718.10      621.67     14.51 o 
  -2   5   4     3231.10     3250.88     42.72 o 
  -1   5   4      658.98     1758.49     23.71 o 
   0   5   4       34.32       11.70      4.08 o 
   1   5   4      150.97      165.83      6.71 o 
   2   5   4     2286.11     2533.07     53.05 o 
   3   5   4     2803.32     2708.53     41.02 o 
   4   5   4      104.39       78.13      5.23 o 
   5   5   4       57.15      155.93     12.23 o 
   6   5   4      714.86      602.56     14.32 o 
   7   5   4      783.04      692.47     18.69 o 
   8   5   4       72.90       98.97     12.76 o 
   9   5   4       74.51       88.27      8.11 o 
  10   5   4       15.27       16.51     11.25 o 
  11   5   4       53.58       57.02     12.76 o 
  12   5   4        0.30       -3.00     11.25 o 
 -12   6   4        7.68       18.76     12.76 o 
 -11   6   4        8.52       47.27     13.51 o 
 -10   6   4       71.89       66.02      7.65 o 
  -9   6   4      211.09      158.19     10.76 o 
  -8   6   4      143.28      156.76      9.72 o 
  -7   6   4      612.98      644.27     18.48 o 
  -6   6   4      246.01      170.66     10.13 o 
  -5   6   4     2286.06     1941.45     41.47 o 
  -4   6   4      329.01      257.35      8.38 o 
  -3   6   4     6265.69     5759.05    142.79 o 
  -2   6   4      203.31      279.36      8.80 o 
  -1   6   4     2108.68     2324.70     30.96 o 
   0   6   4      193.93      209.83     11.41 o 
   1   6   4     1787.51     4555.65     61.91 o 
   2   6   4      824.26      838.12     16.98 o 
   3   6   4      812.86      773.78     19.33 o 
   4   6   4      161.99      205.62      8.01 o 
   5   6   4      310.13      344.63     14.91 o 
   6   6   4       48.59       85.30      8.65 o 
   7   6   4      323.67      600.02     18.76 o 
   8   6   4       20.41       23.67     10.50 o 
   9   6   4       56.18       57.69      8.65 o 
  10   6   4       12.03        6.59      6.80 o 
  11   6   4       31.24       51.77     14.26 o 
 -12   7   4      117.28      150.06     18.01 o 
 -11   7   4      173.50      205.24     13.51 o 
 -10   7   4       36.72       29.33      7.34 o 
  -9   7   4      285.81      245.66     12.98 o 
  -8   7   4       16.65       17.36      7.37 o 
  -7   7   4      386.70      325.41     21.01 o 
  -6   7   4      138.90      160.72     24.76 o 
  -5   7   4      615.09      607.65     18.69 o 
  -4   7   4      756.46      676.51     36.72 o 
  -3   7   4      123.55      111.35     17.05 o 
  -2   7   4      232.98      235.51      8.57 o 
  -1   7   4      361.79      511.50     11.78 o 
   0   7   4      332.95      374.16     11.15 o 
   1   7   4      479.46      550.46     14.40 o 
   2   7   4      835.48      745.90     16.50 o 
   3   7   4      267.30      376.31     11.76 o 
   4   7   4      416.01      417.55     13.35 o 
   5   7   4      273.03      238.93     12.39 o 
   6   7   4      178.91      154.91     13.51 o 
   7   7   4       21.54       34.62     14.63 o 
   8   7   4      364.42      344.13     15.28 o 
   9   7   4       15.46       14.98      8.11 o 
  10   7   4       20.89       27.47      9.38 o 
  11   7   4       17.70       30.01     15.01 o 
 -11   8   4       14.67       28.04      9.38 o 
 -10   8   4      290.25      278.20     16.13 o 
  -9   8   4       11.25       32.46      9.18 o 
  -8   8   4      631.05      678.26     21.67 o 
  -7   8   4       39.37       38.18      8.97 o 
  -6   8   4      470.78      389.12     34.14 o 
  -5   8   4       52.52       41.67      8.74 o 
  -4   8   4      321.93      312.91     18.56 o 
  -3   8   4      175.53      133.51      8.50 o 
  -2   8   4       72.00       55.66     11.15 o 
  -1   8   4      474.69      484.30     12.23 o 
   0   8   4     1212.81     1201.54     20.36 o 
   1   8   4      187.73      311.03     10.94 o 
   2   8   4      535.28      509.78     16.55 o 
   3   8   4      295.98      274.84     10.89 o 
   4   8   4      719.04      587.26     19.76 o 
   5   8   4        8.76       20.31      8.11 o 
   6   8   4      486.65      421.01     18.38 o 
   7   8   4      444.16      392.78     17.09 o 
   8   8   4       39.57       39.33      9.72 o 
   9   8   4       36.42       38.57      9.51 o 
  10   8   4       64.56       71.99     13.88 o 
  11   8   4       14.42       22.07      9.00 o 
 -11   9   4       46.39       56.72     10.64 o 
 -10   9   4       14.77        7.17      9.37 o 
  -9   9   4      238.50      214.28     13.87 o 
  -8   9   4      120.94      137.45     14.26 o 
  -7   9   4      202.22      178.22     29.64 o 
  -6   9   4      111.06      129.73     11.32 o 
  -5   9   4       83.55       69.44     17.26 o 
  -4   9   4       11.75       17.47      7.65 o 
  -3   9   4       48.25       50.49      7.29 o 
  -2   9   4       59.14      104.24     10.95 o 
  -1   9   4      479.04      496.89     15.59 o 
   0   9   4      624.14      616.37     14.43 o 
   1   9   4      459.42      474.79     15.17 o 
   2   9   4       16.35       30.70      7.19 o 
   3   9   4     1038.55      858.96     19.82 o 
   4   9   4      479.49      415.41     17.83 o 
   5   9   4        6.73       10.64      8.65 o 
   6   9   4      134.35       98.30     11.64 o 
   7   9   4      314.96      291.81     15.59 o 
   8   9   4       28.77       19.42      9.51 o 
   9   9   4       26.45       24.98      9.55 o 
  10   9   4       28.78       50.35     10.64 o 
 -10  10   4       24.28        5.86      9.72 o 
  -9  10   4       43.32       41.13     10.79 o 
  -8  10   4       68.44       49.84     10.99 o 
  -7  10   4       55.16       50.39     10.57 o 
  -6  10   4       18.45       14.34      8.97 o 
  -5  10   4      687.16      718.54     23.72 o 
  -4  10   4      577.46      475.62     50.27 o 
  -3  10   4     1549.77     1691.36     31.46 o 
  -2  10   4      222.30      238.75     13.40 o 
  -1  10   4     1377.34     1270.91     25.91 o 
   0  10   4      208.19      183.16      9.16 o 
   1  10   4      968.29     1164.27     24.44 o 
   2  10   4      244.59      341.00     17.07 o 
   3  10   4     1175.52     1044.71     23.40 o 
   4  10   4      307.86      339.27     25.89 o 
   5  10   4       71.02      104.94     12.39 o 
   6  10   4      141.17      167.12     13.67 o 
   7  10   4       73.42       66.09     11.32 o 
   8  10   4       29.75       20.26     10.25 o 
   9  10   4      127.08      138.07     22.88 o 
  10  10   4       11.83       11.82     10.45 o 
 -10  11   4       17.64       15.70     14.63 o 
  -9  11   4      197.11      159.86     14.74 o 
  -8  11   4       35.93       20.08     12.00 o 
  -7  11   4       99.84       98.16     12.39 o 
  -6  11   4       79.44       44.34     10.79 o 
  -5  11   4       17.29       16.63     15.76 o 
  -4  11   4      149.24      136.87     13.14 o 
  -3  11   4      299.55      269.68     17.96 o 
  -2  11   4     1500.89     1576.61     31.14 o 
  -1  11   4       97.26      112.03     10.25 o 
   0  11   4     1093.25     1072.16     47.58 o 
   1  11   4      516.94      456.66     25.22 o 
   2  11   4      368.83      248.91     12.94 o 
   3  11   4      317.79      299.48     17.19 o 
   4  11   4      307.30      274.73     16.95 o 
   5  11   4      103.42      104.82     12.93 o 
   6  11   4       83.49       60.60     11.64 o 
   7  11   4       12.65       22.38     10.57 o 
   8  11   4      160.81      138.12     16.13 o 
   9  11   4       39.73       28.69     11.40 o 
  -9  12   4       34.68       39.78     12.26 o 
  -8  12   4       30.94       37.99     13.13 o 
  -7  12   4       43.35       30.16     13.51 o 
  -6  12   4      221.28      208.40     16.22 o 
  -5  12   4       82.40       45.92     14.63 o 
  -4  12   4      416.97      421.27     25.14 o 
  -3  12   4        4.19       21.01     15.01 o 
  -2  12   4      171.26      172.43     14.71 o 
  -1  12   4       29.30       47.68      9.23 o 
   0  12   4      131.21      116.30     13.52 o 
   1  12   4       51.34       42.95      9.10 o 
   2  12   4      624.09      695.71     20.73 o 
   3  12   4      406.41      413.16     21.14 o 
   4  12   4      501.92      529.33     25.89 o 
   5  12   4      166.73      148.28     14.06 o 
   6  12   4      240.52      221.04     16.75 o 
   7  12   4        5.96       26.24     12.39 o 
   8  12   4       21.58       30.75     12.39 o 
  -8  13   4       76.41       40.89     13.14 o 
  -7  13   4      311.97      263.14     32.64 o 
  -6  13   4       57.30       80.76     13.87 o 
  -5  13   4      129.68      122.47     14.74 o 
  -4  13   4       68.35       68.60     13.52 o 
  -3  13   4      226.74      233.00     17.09 o 
  -2  13   4       84.66      107.10     11.25 o 
  -1  13   4       47.73       41.07     27.01 o 
   0  13   4        7.61       14.71     10.57 o 
   1  13   4       21.06        6.93     10.34 o 
   2  13   4       40.28       61.36     12.70 o 
   3  13   4      357.13      300.38     18.69 o 
   4  13   4       15.27       28.43     13.88 o 
   5  13   4       49.31       26.61     16.51 o 
   6  13   4       16.93       10.86     12.06 o 
   7  13   4       91.84      155.78     16.75 o 
   8  13   4       66.26       67.31     13.99 o 
  -7  14   4       89.92       82.27     26.26 o 
  -6  14   4       15.05        9.04     11.89 o 
  -5  14   4       52.75       84.50     31.14 o 
  -4  14   4       28.33       43.90     13.34 o 
  -3  14   4      202.25      191.05     17.41 o 
  -2  14   4       25.51       17.40     12.76 o 
  -1  14   4      117.67      101.83     14.05 o 
   0  14   4       38.55       22.26     11.10 o 
   1  14   4      137.71      120.08     14.58 o 
   2  14   4       13.95       68.54     13.46 o 
   3  14   4      183.71      209.96     20.63 o 
   4  14   4      217.62      213.33     17.95 o 
   5  14   4      133.19      142.39     16.66 o 
   6  14   4       63.50       67.76     14.95 o 
   7  14   4       51.10       79.11     15.28 o 
  -6  15   4       47.33       40.45     14.41 o 
  -5  15   4       69.46       84.71     15.81 o 
  -4  15   4       32.66       40.68     14.74 o 
  -3  15   4       51.07       22.51     16.51 o 
  -2  15   4      192.53      182.33     23.26 o 
  -1  15   4       24.78       32.85     12.99 o 
   0  15   4       72.26       79.69     14.58 o 
   1  15   4       54.44       81.78     21.01 o 
   2  15   4      143.22      158.32     24.01 o 
   3  15   4       32.28       51.04     13.99 o 
   4  15   4       69.83       67.61     15.59 o 
   5  15   4       29.31       32.57     14.21 o 
   6  15   4       22.65       16.26     14.06 o 
  -5  16   4       19.35       25.87     20.63 o 
  -4  16   4      190.98      142.56     24.76 o 
  -3  16   4       55.93       74.28     21.76 o 
  -2  16   4       96.66       85.54     22.51 o 
  -1  16   4       70.50      109.55     21.76 o 
   0  16   4        5.92       13.88     13.79 o 
   1  16   4       73.19       65.28     20.26 o 
   2  16   4      100.92      117.05     22.51 o 
   3  16   4       28.73       48.77     21.01 o 
   4  16   4      146.27       71.28     22.51 o 
  -2  17   4       13.77        2.25     17.26 o 
  -1  17   4       43.58       43.52     21.76 o 
   0  17   4        4.80       42.02     21.76 o 
   1  17   4       21.55        6.00     21.01 o 
  -2 -17   5        5.29      -18.01     18.01 o 
  -1 -17   5       20.70      -17.26     18.01 o 
   0 -17   5        5.38       -2.63     12.20 o 
   1 -17   5       80.84      104.29     22.51 o 
  -5 -16   5       30.59       30.76     19.51 o 
  -4 -16   5       12.57       21.76     18.76 o 
  -3 -16   5       33.70       33.01     18.01 o 
  -2 -16   5      164.46      138.06     23.26 o 
  -1 -16   5      103.05       90.60     15.11 o 
   0 -16   5      244.19      217.81     19.61 o 
   1 -16   5       31.82       34.51     19.51 o 
   2 -16   5       22.03       17.26     18.76 o 
   3 -16   5       33.26       31.51     18.76 o 
   4 -16   5       13.33       27.76     18.01 o 
  -6 -15   5       16.31       29.08     13.70 o 
  -5 -15   5       94.79       61.55     14.95 o 
  -4 -15   5       75.87      114.05     21.76 o 
  -3 -15   5       42.89       54.77     19.51 o 
  -2 -15   5      201.69      161.32     24.01 o 
  -1 -15   5       14.43       31.96     12.46 o 
   0 -15   5       14.52       28.29     12.46 o 
   1 -15   5      119.99      154.60     16.18 o 
   2 -15   5      246.01      226.59     25.51 o 
   3 -15   5       69.12       54.77     18.76 o 
   4 -15   5       14.17       45.39     14.21 o 
   5 -15   5      111.73      122.61     16.75 o 
  -7 -14   5       60.36       58.67     14.01 o 
  -6 -14   5       24.77       42.65     13.51 o 
  -5 -14   5      216.74      212.85     22.51 o 
  -4 -14   5       72.23       81.15     13.46 o 
  -3 -14   5      183.06      204.08     22.51 o 
  -2 -14   5       59.46       60.78     12.73 o 
  -1 -14   5       38.19       79.04     12.93 o 
   0 -14   5       91.43      102.93     17.26 o 
   1 -14   5       20.48       42.46     12.46 o 
   2 -14   5      128.67      128.30     20.26 o 
   3 -14   5       68.74       46.94     13.14 o 
   4 -14   5      148.28      179.49     17.29 o 
   5 -14   5      140.83      104.84     15.50 o 
   6 -14   5       75.43       96.88     15.66 o 
   7 -14   5       11.58        2.67     22.89 o 
  -8 -13   5       17.28       21.61     12.06 o 
  -7 -13   5       79.26       90.93     13.87 o 
  -6 -13   5       44.97       11.07     11.51 o 
  -5 -13   5      173.60      176.72     36.39 o 
  -4 -13   5       33.22       19.05     11.64 o 
  -3 -13   5       52.53       70.58     12.39 o 
  -2 -13   5       96.01       91.34     12.17 o 
  -1 -13   5       12.49        7.16     13.51 o 
   0 -13   5       18.18       24.88      9.91 o 
   1 -13   5      101.78      136.13     13.99 o 
   2 -13   5       82.32      104.42     21.25 o 
   3 -13   5      137.28      112.91     23.26 o 
   4 -13   5       21.79       18.25     11.35 o 
   5 -13   5      171.90      201.51     17.30 o 
   6 -13   5       42.27       38.08     12.38 o 
   7 -13   5      275.71      215.07     22.88 o 
   8 -13   5       11.35       -7.40     12.04 o 
  -9 -12   5       33.98       36.55     10.76 o 
  -8 -12   5       28.82       19.30     18.01 o 
  -7 -12   5       73.87       91.37     13.13 o 
  -6 -12   5      231.45      245.47     27.76 o 
  -5 -12   5       87.53      127.46     13.99 o 
  -4 -12   5      132.27      172.20     15.59 o 
  -3 -12   5      111.59      127.32     10.81 o 
  -2 -12   5      460.03      406.07     16.10 o 
  -1 -12   5       14.05       37.40     10.25 o 
   0 -12   5      578.41      436.09     31.89 o 
   1 -12   5       92.92       82.20     11.64 o 
   2 -12   5      211.81      209.44     12.79 o 
   3 -12   5       95.36       97.22     12.93 o 
   4 -12   5      182.16      248.34     16.94 o 
   5 -12   5       11.59       23.15     10.80 o 
   6 -12   5       92.20       76.67     12.98 o 
   7 -12   5       50.92       48.85     10.44 o 
   8 -12   5       89.84       96.84     12.10 o 
 -10 -11   5        7.36        2.77     12.26 o 
  -9 -11   5       50.34       65.97     10.46 o 
  -8 -11   5       17.61        3.33     12.00 o 
  -7 -11   5       16.00       29.01     10.79 o 
  -6 -11   5      215.53      163.56     14.24 o 
  -5 -11   5       99.90      106.31     21.38 o 
  -4 -11   5      477.65      432.90     20.08 o 
  -3 -11   5      106.73       81.01      9.35 o 
  -2 -11   5     2214.26     1849.87     35.10 o 
  -1 -11   5      192.13      238.17     11.84 o 
   0 -11   5       96.73       88.64     11.64 o 
   1 -11   5      423.51      411.45     15.45 o 
   2 -11   5      101.97      209.33     12.20 o 
   3 -11   5      172.52      128.79     12.14 o 
   4 -11   5      109.99       83.96     13.88 o 
   5 -11   5        3.80       10.15      9.91 o 
   6 -11   5      342.79      338.68     24.01 o 
   7 -11   5       26.33       30.59     11.54 o 
   8 -11   5       14.24       12.80     10.98 o 
   9 -11   5       22.98       12.71      9.45 o 
 -10 -10   5       73.45      102.26     10.66 o 
  -9 -10   5       22.22       32.76      9.03 o 
  -8 -10   5       57.58       35.45     10.65 o 
  -7 -10   5       69.85       54.34     15.01 o 
  -6 -10   5      109.27       82.31     11.10 o 
  -5 -10   5      576.98      542.38     46.52 o 
  -4 -10   5       56.14       71.15      8.76 o 
  -3 -10   5      649.09      812.64     25.48 o 
  -2 -10   5      518.93      451.03     15.23 o 
  -1 -10   5     2500.07     2120.62     60.60 o 
   0 -10   5      345.65      276.84     12.43 o 
   1 -10   5      174.47       65.10     11.89 o 
   2 -10   5      245.74      281.53     12.63 o 
   3 -10   5      609.43      637.75     23.70 o 
   4 -10   5      386.26      455.70     19.83 o 
   5 -10   5      267.09      255.24     20.63 o 
   6 -10   5      131.41      121.88     10.81 o 
   7 -10   5       16.22       47.04      9.56 o 
   8 -10   5       52.18       73.69     10.32 o 
   9 -10   5      110.23      104.94     11.42 o 
  10 -10   5       32.79       50.74      8.37 o 
 -11  -9   5        2.65       21.63      8.18 o 
 -10  -9   5       81.36       58.69      9.38 o 
  -9  -9   5       77.57      114.94     10.26 o 
  -8  -9   5      271.46      266.62     13.02 o 
  -7  -9   5      151.56      123.95     13.88 o 
  -6  -9   5       99.70      118.32     11.53 o 
  -5  -9   5      183.05      144.88     11.53 o 
  -4  -9   5       95.40       71.94      7.80 o 
  -3  -9   5      472.41      452.47     14.64 o 
  -2  -9   5      175.55      151.97     10.53 o 
  -1  -9   5      757.77      755.85     15.81 o 
   0  -9   5      268.73      260.30     14.40 o 
   1  -9   5     1894.34     1421.39     26.84 o 
   2  -9   5      348.03      464.96     23.11 o 
   3  -9   5      378.05      348.70     13.84 o 
   4  -9   5      185.25      158.34     12.26 o 
   5  -9   5       42.77       56.50      9.55 o 
   6  -9   5      208.86      235.34     12.23 o 
   7  -9   5       95.07      138.50     10.89 o 
   8  -9   5      180.88      160.56     11.34 o 
   9  -9   5       16.75       18.64      8.58 o 
  10  -9   5       29.25       13.21      8.63 o 
 -11  -8   5       79.21       82.68      8.74 o 
 -10  -8   5       34.25       18.55      7.76 o 
  -9  -8   5      131.06       94.69      9.22 o 
  -8  -8   5      218.79      252.08     11.95 o 
  -7  -8   5       12.90       16.98      8.44 o 
  -6  -8   5      804.82      760.52     22.43 o 
  -5  -8   5       60.55       90.30      9.72 o 
  -4  -8   5      315.26      320.02     11.92 o 
  -3  -8   5      116.51      132.45      8.21 o 
  -2  -8   5      310.58      274.92     11.05 o 
  -1  -8   5      831.10      710.11     20.58 o 
   0  -8   5       60.84       63.09      5.94 o 
   1  -8   5       67.47       50.02      5.63 o 
   2  -8   5      442.31      473.06     13.81 o 
   3  -8   5      122.38      105.01      8.03 o 
   4  -8   5      652.64      625.79     21.57 o 
   5  -8   5       63.96       65.24     16.88 o 
   6  -8   5      837.61      766.34     19.85 o 
   7  -8   5       15.01        3.87      7.13 o 
   8  -8   5       35.63       44.14      8.39 o 
   9  -8   5       44.30       38.58      6.73 o 
  10  -8   5       23.46       26.85      8.32 o 
  11  -8   5       27.62       14.90     19.51 o 
 -12  -7   5      173.80      187.66     16.36 o 
 -11  -7   5      149.10      174.41     15.41 o 
 -10  -7   5       57.20       66.43      8.75 o 
  -9  -7   5      149.18      155.52     17.38 o 
  -8  -7   5      131.62      147.30     15.62 o 
  -7  -7   5      101.97      130.07     10.67 o 
  -6  -7   5       65.08       51.50      9.38 o 
  -5  -7   5       18.84       18.73      5.70 o 
  -4  -7   5      474.13      350.55     11.63 o 
  -3  -7   5       40.14       64.73      9.78 o 
  -2  -7   5      276.21      250.54     13.81 o 
  -1  -7   5      135.72      243.43      8.71 o 
   0  -7   5      113.12      112.65      6.93 o 
   1  -7   5     1445.67     1430.40     22.15 o 
   2  -7   5      657.10      546.21     14.21 o 
   3  -7   5      452.12      425.28     12.67 o 
   4  -7   5      278.34      265.07     10.94 o 
   5  -7   5      256.02      238.15     11.21 o 
   6  -7   5      309.50      266.39     13.62 o 
   7  -7   5      533.40      471.39     15.08 o 
   8  -7   5      116.14       88.33      8.81 o 
   9  -7   5        4.45       -4.41      6.81 o 
  10  -7   5       31.20       31.42      8.47 o 
  11  -7   5      136.77      113.73     14.98 o 
 -12  -6   5       38.61       53.52     12.49 o 
 -11  -6   5       12.26       17.46     11.63 o 
 -10  -6   5       81.07       75.49      7.19 o 
  -9  -6   5       89.60       88.71     12.51 o 
  -8  -6   5       55.46       33.71      6.62 o 
  -7  -6   5      279.18      378.00     12.45 o 
  -6  -6   5       41.76       50.99      7.68 o 
  -5  -6   5     1205.69     1881.05     44.51 o 
  -4  -6   5      167.24      148.12      7.45 o 
  -3  -6   5      496.34      646.51     14.64 o 
  -2  -6   5      178.00      220.02     11.59 o 
  -1  -6   5    14116.65    12342.68    138.35 o 
   0  -6   5       94.02      117.67      7.80 o 
   1  -6   5     6796.48     5604.52     66.36 o 
   2  -6   5      261.37      250.48      9.63 o 
   3  -6   5      275.21      544.09     13.39 o 
   4  -6   5      136.25      103.07      6.86 o 
   5  -6   5      356.33      327.68     11.79 o 
   6  -6   5      124.16      147.59      9.67 o 
   7  -6   5      152.62       91.67      8.17 o 
   8  -6   5       28.32       17.51      5.32 o 
   9  -6   5      129.11       99.02      8.48 o 
  10  -6   5       33.43       32.72     22.88 o 
  11  -6   5       14.68       -2.20     11.00 o 
 -12  -5   5       13.15       27.22     12.38 o 
 -11  -5   5      366.04      321.41     23.63 o 
 -10  -5   5       38.43       49.78      9.99 o 
  -9  -5   5      145.07      312.88     20.26 o 
  -8  -5   5       40.35       30.73      6.00 o 
  -7  -5   5      654.17      741.87     16.40 o 
  -6  -5   5       86.40      101.37      7.82 o 
  -5  -5   5        2.24       -3.51      3.81 o 
  -4  -5   5     1640.56     1836.86     48.11 o 
  -3  -5   5     1006.30     1862.48     28.58 o 
  -2  -5   5     1758.17     1682.08     23.26 o 
  -1  -5   5       17.07       55.07      4.77 o 
   0  -5   5     1009.00      963.48     15.67 o 
   1  -5   5    11096.40     9506.61    124.76 o 
   2  -5   5     2777.66     3208.39     59.44 o 
   3  -5   5      663.59      680.84     14.47 o 
   4  -5   5       82.80       96.52      5.68 o 
   5  -5   5      183.31      114.58     10.44 o 
   6  -5   5      706.92      764.13     17.11 o 
   7  -5   5     1148.19      980.18     16.93 o 
   8  -5   5      169.51      176.68      9.00 o 
   9  -5   5       67.69       65.92      7.03 o 
  10  -5   5       36.50       30.50     10.90 o 
  11  -5   5      158.03      122.74     14.19 o 
 -13  -4   5        8.17       26.45     12.00 o 
 -12  -4   5        6.68       21.76     15.76 o 
 -11  -4   5      189.65      139.65     12.15 o 
 -10  -4   5      135.25      139.64     11.47 o 
  -9  -4   5       67.66       80.52      9.54 o 
  -8  -4   5      124.21      128.59      6.09 o 
  -7  -4   5       99.79       90.15      6.61 o 
  -6  -4   5     2727.95     2759.12     57.83 o 
  -5  -4   5     1205.21     1410.63     40.33 o 
  -4  -4   5     2093.22     1962.03     25.57 o 
  -3  -4   5      983.25     1504.27     34.66 o 
  -2  -4   5      968.71      810.55     13.28 o 
  -1  -4   5     5847.89     5366.35     66.82 o 
   0  -4   5       17.78       17.58      3.79 o 
   1  -4   5     1723.91     1365.46     19.32 o 
   2  -4   5      249.61      321.13      7.49 o 
   3  -4   5      257.58      250.74      6.87 o 
   4  -4   5     1711.62     1968.40     47.53 o 
   5  -4   5      261.24      251.39     10.41 o 
   6  -4   5      187.94      179.27      6.15 o 
   7  -4   5      114.31       60.70      7.98 o 
   8  -4   5      136.35      150.18     11.35 o 
   9  -4   5       64.34       82.90     13.51 o 
  10  -4   5       28.64       36.08     10.33 o 
  11  -4   5        8.34       13.81     20.26 o 
  12  -4   5       45.53       17.29     11.47 o 
 -13  -3   5        7.89       20.10     14.63 o 
 -12  -3   5       52.07       30.76      8.72 o 
 -11  -3   5      114.67       90.63     12.76 o 
 -10  -3   5        8.45       22.60      7.90 o 
  -9  -3   5      405.29      343.15     11.13 o 
  -8  -3   5      106.89       31.71      9.42 o 
  -7  -3   5      453.51      397.78     13.94 o 
  -6  -3   5       88.65       69.91      4.54 o 
  -5  -3   5      142.26      146.78      5.59 o 
  -4  -3   5     2410.78     2305.74     26.63 o 
  -3  -3   5      630.20      564.97      8.86 o 
  -2  -3   5      276.23      398.54      7.53 o 
  -1  -3   5      131.85      263.55      7.28 o 
   0  -3   5       65.57       67.12      4.13 o 
   1  -3   5      374.74     1320.82     18.01 o 
   2  -3   5      166.37      120.88      6.29 o 
   3  -3   5     2053.74     1826.06     19.42 o 
   4  -3   5      810.43     1000.58     29.82 o 
   5  -3   5     1920.25     1967.59     30.34 o 
   6  -3   5     1088.49     1226.07     20.60 o 
   7  -3   5      616.64      818.17     18.19 o 
   8  -3   5       93.38       83.12      5.51 o 
   9  -3   5        7.54       18.05     15.38 o 
  10  -3   5       19.06       16.87      9.17 o 
  11  -3   5       73.44       69.59     11.18 o 
  12  -3   5        5.18       12.51     10.07 o 
 -13  -2   5       23.80       35.34     11.25 o 
 -12  -2   5        2.93        6.99     11.63 o 
 -11  -2   5      712.27      601.71     21.76 o 
 -10  -2   5       16.55       15.06      5.03 o 
  -9  -2   5     1067.48      861.86     17.20 o 
  -8  -2   5        5.17        4.27      7.84 o 
  -7  -2   5      186.47      477.47     15.38 o 
  -6  -2   5      777.94      896.04     20.50 o 
  -5  -2   5      254.72      759.31     24.01 o 
  -4  -2   5     1715.85     1648.44     19.56 o 
  -3  -2   5      833.28      677.41     11.77 o 
  -2  -2   5       87.43       95.45      3.88 o 
  -1  -2   5    29878.43    25545.02    391.17 o 
   0  -2   5       19.24        3.69      3.34 o 
   1  -2   5     5695.68     3496.16     36.99 o 
   2  -2   5      846.04      610.30      9.38 o 
   3  -2   5      301.36      551.12      7.28 o 
   4  -2   5       32.16       48.18      3.53 o 
   5  -2   5      109.26      155.84      6.21 o 
   6  -2   5       66.93       68.09      5.79 o 
   7  -2   5      611.35      577.78     18.84 o 
   8  -2   5       16.86        4.36      5.36 o 
   9  -2   5      599.81      571.89     20.26 o 
  10  -2   5       20.16       25.43      9.38 o 
  11  -2   5        6.40       22.14      9.33 o 
  12  -2   5        9.63       11.78     15.76 o 
 -13  -1   5       19.51       34.51     21.76 o 
 -12  -1   5        1.88       20.26     19.51 o 
 -11  -1   5       56.83       34.23      9.75 o 
 -10  -1   5       47.40       59.85      5.97 o 
  -9  -1   5      218.75      211.37      8.26 o 
  -8  -1   5       27.18       20.66      4.69 o 
  -7  -1   5      405.45      435.72     17.38 o 
  -6  -1   5      794.88      897.14     10.52 o 
  -5  -1   5      270.21      234.91      4.95 o 
  -4  -1   5     1074.49      929.74     11.46 o 
  -3  -1   5      309.42      596.86      7.20 o 
  -2  -1   5    43318.86    44367.25    369.73 o 
  -1  -1   5     3978.52     3540.47     33.88 o 
   0  -1   5      161.37      115.89      3.85 o 
   1  -1   5    12294.03    10413.10    109.94 o 
   2  -1   5     1242.38     1278.53     16.54 o 
   3  -1   5     3883.13     3831.10     36.09 o 
   4  -1   5      977.67      250.03      9.40 o 
   5  -1   5     2257.70     2051.16     30.14 o 
   6  -1   5      554.35      556.69     18.08 o 
   7  -1   5      270.50      453.10      9.04 o 
   8  -1   5       38.51       40.73      4.59 o 
   9  -1   5      156.31      163.52      8.41 o 
  10  -1   5       39.74       19.76      8.05 o 
  11  -1   5      118.33      130.53     24.39 o 
  12  -1   5        7.46       25.49      8.90 o 
 -13   0   5        6.31      -19.51     19.51 o 
 -12   0   5        7.44        2.25     19.51 o 
 -11   0   5        8.42      -10.50     17.26 o 
 -10   0   5        7.41       34.51     16.51 o 
  -9   0   5      163.49      167.76     20.63 o 
  -8   0   5      370.32      427.47     16.62 o 
  -7   0   5       11.10       24.24      3.14 o 
  -6   0   5      247.38      205.38      4.39 o 
  -5   0   5      120.05      185.50      4.28 o 
  -4   0   5     1607.78     1881.97     18.83 o 
  -3   0   5      145.61      114.09      3.27 o 
  -2   0   5    10632.06    10602.48     83.18 o 
  -1   0   5       18.03       13.31      2.43 o 
   0   0   5      161.40      180.09      4.36 o 
   1   0   5       29.32       35.65      2.74 o 
   2   0   5     2834.03       67.82      3.05 o 
   3   0   5       20.46       20.02      2.52 o 
   4   0   5     7563.94     8366.70     84.08 o 
   5   0   5       79.27       81.71      3.50 o 
   6   0   5      392.15      359.18      6.57 o 
   7   0   5      126.90      134.92      6.93 o 
   8   0   5       86.19       70.43      6.03 o 
   9   0   5       13.02       27.60      5.53 o 
  10   0   5        3.84       -7.38      7.38 o 
  11   0   5        9.79       15.87      8.18 o 
  12   0   5       96.87       81.37     19.51 o 
 -13   1   5       19.13       44.27     21.76 o 
 -12   1   5        1.74      -16.51     18.76 o 
 -11   1   5       55.31       30.01     18.76 o 
 -10   1   5       47.52       71.28     18.76 o 
  -9   1   5      212.51      205.78      6.79 o 
  -8   1   5       27.34       14.80      3.60 o 
  -7   1   5      404.28      415.81      6.12 o 
  -6   1   5      790.95      874.49     13.76 o 
  -5   1   5      269.67      239.64      4.90 o 
  -4   1   5     1061.37      912.43     13.93 o 
  -3   1   5      318.12      611.17      8.41 o 
  -2   1   5    43301.56    44553.08    443.47 o 
  -1   1   5     3979.10     3562.35     37.18 o 
   0   1   5      160.68       98.67      4.00 o 
   1   1   5    12280.11    10337.47     87.61 o 
   2   1   5     1238.01     1269.73     13.75 o 
   3   1   5     3874.40     3779.99     35.63 o 
   4   1   5      969.36      227.38      5.82 o 
   5   1   5     2257.38     2015.23     22.88 o 
   6   1   5      555.59      569.96     11.48 o 
   7   1   5      267.85      447.29      9.42 o 
   8   1   5       36.70       19.62      5.00 o 
   9   1   5      160.50      170.42     14.53 o 
  10   1   5       39.95       15.11      9.00 o 
  11   1   5      118.46      121.28     11.34 o 
  12   1   5        7.74        5.52      8.90 o 
 -11   2   5      714.53      584.16     17.84 o 
 -10   2   5       16.35       24.98      4.57 o 
  -9   2   5     1080.83      871.08     15.63 o 
  -8   2   5        5.06       14.79      5.63 o 
  -7   2   5      182.80      449.60     11.93 o 
  -6   2   5      777.52      911.35     11.14 o 
  -5   2   5      258.52      721.79     42.02 o 
  -4   2   5     1720.67     1664.35     26.65 o 
  -3   2   5      841.80      705.90      9.68 o 
  -2   2   5       86.64      102.34      3.88 o 
  -1   2   5    29859.76    25313.52    252.08 o 
   0   2   5       18.83        8.12      3.34 o 
   1   2   5     5720.44     3385.93     35.86 o 
   2   2   5      841.77      605.47      8.38 o 
   3   2   5      303.00      537.24     12.58 o 
   4   2   5       32.16       43.75      2.93 o 
   5   2   5      112.88      139.28      4.71 o 
   6   2   5       67.41       67.75      4.46 o 
   7   2   5      603.35      590.42     11.19 o 
   8   2   5       17.30       15.10      5.50 o 
   9   2   5      600.59      609.10     20.10 o 
  10   2   5       19.74       21.32      8.18 o 
  11   2   5        5.96       44.63     26.64 o 
  12   2   5        9.32       29.28     19.51 o 
 -13   3   5        6.97       24.76      9.00 o 
 -12   3   5       52.53       46.52      9.75 o 
 -11   3   5      114.87       96.04      9.65 o 
 -10   3   5        8.18       16.58      7.14 o 
  -9   3   5      400.74      353.16      9.27 o 
  -8   3   5      105.42       62.83     11.21 o 
  -7   3   5      455.55      389.38     12.13 o 
  -6   3   5       89.02       72.11     10.63 o 
  -5   3   5      140.39      148.04     13.67 o 
  -4   3   5     2421.87     2331.03     37.12 o 
  -3   3   5      645.82      576.91     16.20 o 
  -2   3   5      274.07      391.76      9.82 o 
  -1   3   5      134.00      257.66      7.10 o 
   0   3   5       63.75       74.66      4.77 o 
   1   3   5      402.23     1306.43     16.41 o 
   2   3   5      162.93      112.66      4.49 o 
   3   3   5     2046.28     1802.97     20.86 o 
   4   3   5      807.08      991.95     24.06 o 
   5   3   5     1903.16     1984.44     57.94 o 
   6   3   5     1074.39     1236.36     26.10 o 
   7   3   5      618.82      816.94     16.14 o 
   8   3   5       96.69       98.63      5.85 o 
   9   3   5        8.00        5.34      7.90 o 
  10   3   5       19.07       28.76      8.72 o 
  11   3   5       74.01       46.52     11.25 o 
  12   3   5        5.41        3.75     10.50 o 
 -13   4   5        8.22        5.25     10.50 o 
 -12   4   5        7.12        7.50     10.50 o 
 -11   4   5      189.61      154.20     19.88 o 
 -10   4   5      134.99      138.52     11.24 o 
  -9   4   5       68.38       82.92      6.13 o 
  -8   4   5      122.16      122.40      5.97 o 
  -7   4   5      100.62       98.89      6.03 o 
  -6   4   5     2719.30     2816.33     79.84 o 
  -5   4   5     1205.24     1448.17     36.06 o 
  -4   4   5     2133.11     2019.40     37.49 o 
  -3   4   5      983.00     1518.50     36.68 o 
  -2   4   5      946.23      832.62     13.44 o 
  -1   4   5     5858.15     5402.65     62.61 o 
   0   4   5       19.89       22.32      4.02 o 
   1   4   5     1725.38     1367.24     19.22 o 
   2   4   5      244.54      308.27      8.15 o 
   3   4   5      258.59      255.74      7.47 o 
   4   4   5     1717.73     2025.94     26.51 o 
   5   4   5      258.12      249.33      8.90 o 
   6   4   5      188.15      168.52      7.34 o 
   7   4   5      114.15       69.62     16.13 o 
   8   4   5      130.45      125.48      8.29 o 
   9   4   5       65.12       95.97      7.49 o 
  10   4   5       29.30       28.51     10.50 o 
  11   4   5        8.78       21.01     11.25 o 
  12   4   5       45.50       41.27     12.00 o 
 -12   5   5       13.52       18.76     12.00 o 
 -11   5   5      368.85      294.18     16.21 o 
 -10   5   5       39.42       52.12      6.33 o 
  -9   5   5      136.97      356.40     26.26 o 
  -8   5   5       40.41       30.79      6.10 o 
  -7   5   5      651.51      757.96     28.79 o 
  -6   5   5       87.90      101.89      6.58 o 
  -5   5   5        1.96       -1.22      4.12 o 
  -4   5   5     1642.32     1828.76     42.78 o 
  -3   5   5      984.53     1792.15     36.16 o 
  -2   5   5     1752.76     1672.96     23.14 o 
  -1   5   5       18.98       59.50      4.94 o 
   0   5   5     1016.20      973.89     23.93 o 
   1   5   5    11065.15     9591.84    108.32 o 
   2   5   5     2803.89     3230.38     45.45 o 
   3   5   5      672.83      710.69     18.41 o 
   4   5   5       79.25       92.47      5.32 o 
   5   5   5      178.16      115.26      7.04 o 
   6   5   5      697.60      777.26     38.57 o 
   7   5   5     1129.06      978.14     22.86 o 
   8   5   5      169.07      155.29      9.72 o 
   9   5   5       66.87       58.69      7.57 o 
  10   5   5       34.89       52.52     12.76 o 
  11   5   5      157.31      141.06     16.51 o 
 -12   6   5       37.89       43.52     14.26 o 
 -11   6   5       12.92        9.29      9.55 o 
 -10   6   5       83.17       74.26     14.85 o 
  -9   6   5       91.81       94.91      7.93 o 
  -8   6   5       56.08       27.74      7.68 o 
  -7   6   5      273.74      389.25     14.53 o 
  -6   6   5       42.17       31.49     10.50 o 
  -5   6   5     1220.94     1877.09     47.00 o 
  -4   6   5      164.82      145.26      9.21 o 
  -3   6   5      518.33      650.71     20.82 o 
  -2   6   5      179.30      221.66      7.95 o 
  -1   6   5    14144.75    12802.26    143.56 o 
   0   6   5       94.68      125.87      6.26 o 
   1   6   5     6764.21     5862.94     69.16 o 
   2   6   5      258.14      252.17     18.23 o 
   3   6   5      277.06      560.35     15.71 o 
   4   6   5      135.82      111.27      8.99 o 
   5   6   5      348.33      330.98     15.38 o 
   6   6   5      126.16      144.86     10.88 o 
   7   6   5      152.05       85.27      8.97 o 
   8   6   5       28.09       27.36      7.68 o 
   9   6   5      131.02       87.65      9.18 o 
  10   6   5       32.82       36.73     11.25 o 
  11   6   5       15.17       35.26     13.51 o 
 -12   7   5      174.04      195.08     20.26 o 
 -11   7   5      149.22      172.12      9.96 o 
 -10   7   5       58.12       57.16     11.88 o 
  -9   7   5      145.36      159.14     11.63 o 
  -8   7   5      127.01      116.98     21.76 o 
  -7   7   5      103.07      134.57     10.04 o 
  -6   7   5       64.84       48.32     10.50 o 
  -5   7   5       19.68       17.44      7.37 o 
  -4   7   5      467.48      335.61     11.65 o 
  -3   7   5       37.28       65.64      6.58 o 
  -2   7   5      285.78      235.71     13.00 o 
  -1   7   5      140.35      233.36      8.55 o 
   0   7   5      109.83      127.76      6.93 o 
   1   7   5     1442.29     1426.26     22.23 o 
   2   7   5      641.52      541.81     13.92 o 
   3   7   5      452.43      422.11     12.67 o 
   4   7   5      289.26      264.54     22.03 o 
   5   7   5      246.93      212.88     12.17 o 
   6   7   5      305.40      262.01     13.99 o 
   7   7   5      525.01      498.40     18.16 o 
   8   7   5      112.19       89.82     10.04 o 
   9   7   5        4.54       -4.65      7.91 o 
  10   7   5       30.85       26.30      8.83 o 
  11   7   5      137.99       90.04     16.51 o 
 -11   8   5       79.86       66.89      9.10 o 
 -10   8   5       35.90       28.80      8.32 o 
  -9   8   5      130.36       99.85     10.99 o 
  -8   8   5      218.34      245.83     13.67 o 
  -7   8   5       13.31       30.01      8.97 o 
  -6   8   5      808.43      732.74     22.11 o 
  -5   8   5       63.56       72.84     18.76 o 
  -4   8   5      313.52      319.37     16.51 o 
  -3   8   5      115.54      134.38      8.21 o 
  -2   8   5      310.67      295.63      9.92 o 
  -1   8   5      834.69      740.54     15.34 o 
   0   8   5       67.07       64.37      6.18 o 
   1   8   5       66.23       59.44      5.98 o 
   2   8   5      428.25      452.82     15.12 o 
   3   8   5      119.48      106.69      8.21 o 
   4   8   5      645.64      603.74     20.08 o 
   5   8   5       64.42       69.66     11.63 o 
   6   8   5      836.44      791.75     23.50 o 
   7   8   5       15.76       12.14      8.65 o 
   8   8   5       34.67       54.86      9.72 o 
   9   8   5       43.89       47.86      9.91 o 
  10   8   5       24.28       25.68      9.51 o 
  11   8   5       27.84       22.51     11.25 o 
 -11   9   5        2.52       20.70     10.13 o 
 -10   9   5       81.56       89.54     11.53 o 
  -9   9   5       76.01      103.45     11.32 o 
  -8   9   5      269.77      267.33     14.95 o 
  -7   9   5      148.82      137.28     12.06 o 
  -6   9   5      100.95       96.35     10.79 o 
  -5   9   5      177.86      154.53     15.38 o 
  -4   9   5       94.43       84.12      8.21 o 
  -3   9   5      460.59      452.65     14.61 o 
  -2   9   5      181.22      171.49     19.53 o 
  -1   9   5      748.61      746.74     16.28 o 
   0   9   5      273.50      276.30     12.56 o 
   1   9   5     1902.40     1481.82     27.76 o 
   2   9   5      354.79      482.09     15.13 o 
   3   9   5      384.34      356.83     15.11 o 
   4   9   5      188.03      158.13     12.17 o 
   5   9   5       40.53       52.46      9.51 o 
   6   9   5      206.97      245.90     39.39 o 
   7   9   5       92.48      148.52     12.93 o 
   8   9   5      174.20      169.07     18.38 o 
   9   9   5       16.28       30.61     19.13 o 
  10   9   5       30.02       30.57      9.91 o 
 -10  10   5       73.20       81.29     12.17 o 
  -9  10   5       22.43       17.36      9.91 o 
  -8  10   5       57.79       69.12     11.32 o 
  -7  10   5       69.57       76.87     13.88 o 
  -6  10   5      106.76       86.87     14.63 o 
  -5  10   5      574.95      566.63     34.51 o 
  -4  10   5       55.11       39.37     13.51 o 
  -3  10   5      664.98      864.40     24.40 o 
  -2  10   5      522.23      472.04     15.62 o 
  -1  10   5     2507.93     2186.47     59.58 o 
   0  10   5      341.57      245.91     10.31 o 
   1  10   5      177.92       70.17      8.47 o 
   2  10   5      247.88      241.46     20.13 o 
   3  10   5      603.87      632.67     18.12 o 
   4  10   5      393.11      374.18     18.25 o 
   5  10   5      259.77      273.23     22.13 o 
   6  10   5      129.98      121.77     12.80 o 
   7  10   5       15.14       54.88     11.32 o 
   8  10   5       50.39       54.75     19.13 o 
   9  10   5      106.87      121.89     20.63 o 
  10  10   5       31.96       46.19     11.72 o 
 -10  11   5        7.34       10.08     10.99 o 
  -9  11   5       49.36       64.60     12.39 o 
  -8  11   5       15.55        1.44     11.63 o 
  -7  11   5       15.58        2.19      9.72 o 
  -6  11   5      213.08      194.16     15.28 o 
  -5  11   5       97.80       75.23     11.86 o 
  -4  11   5      474.80      446.99     24.76 o 
  -3  11   5      109.96       84.42      9.79 o 
  -2  11   5     2203.53     1905.37     69.07 o 
  -1  11   5      188.23      228.65     12.24 o 
   0  11   5       95.43      121.98     11.75 o 
   1  11   5      424.18      418.25     22.38 o 
   2  11   5       95.50      176.75     11.38 o 
   3  11   5      177.01      130.29     23.26 o 
   4  11   5      105.36      104.61     16.88 o 
   5  11   5        4.41        5.07      9.72 o 
   6  11   5      339.40      325.84     18.37 o 
   7  11   5       25.39       -2.06     10.45 o 
   8  11   5       15.16       18.65     11.32 o 
   9  11   5       23.60       16.34     11.35 o 
  -9  12   5       34.38       40.61     13.13 o 
  -8  12   5       27.15       23.87     11.53 o 
  -7  12   5       74.50       83.96     12.98 o 
  -6  12   5      227.52      231.36     18.01 o 
  -5  12   5       87.36      121.11     14.26 o 
  -4  12   5      131.04      128.23     17.26 o 
  -3  12   5      112.59      122.69     13.99 o 
  -2  12   5      479.60      464.59     20.20 o 
  -1  12   5       12.70       25.90      9.80 o 
   0  12   5      576.13      485.56     20.67 o 
   1  12   5       94.07       96.54     10.20 o 
   2  12   5      218.74      219.10     14.86 o 
   3  12   5       97.97      102.14     19.13 o 
   4  12   5      185.14      217.95     16.88 o 
   5  12   5       12.52        6.25     17.26 o 
   6  12   5       89.68       80.70     13.34 o 
   7  12   5       50.38       34.23     12.26 o 
   8  12   5       86.66       72.24     13.67 o 
  -8  13   5       17.45       25.65     12.76 o 
  -7  13   5       80.11       68.93     16.88 o 
  -6  13   5       44.60       36.45     12.60 o 
  -5  13   5      177.60      180.73     21.76 o 
  -4  13   5       32.22       17.57     14.26 o 
  -3  13   5       50.41       54.82     12.60 o 
  -2  13   5       94.00      101.46     12.34 o 
  -1  13   5       12.40       33.14     10.87 o 
   0  13   5       19.22       17.18     10.57 o 
   1  13   5       99.98      140.65     14.05 o 
   2  13   5       82.55       78.96     12.93 o 
   3  13   5      137.85      133.72     15.06 o 
   4  13   5       21.39       18.96     11.64 o 
   5  13   5      168.32      184.46     16.75 o 
   6  13   5       42.79       49.03     12.93 o 
   7  13   5      273.57      239.49     21.38 o 
   8  13   5       12.21        8.25     16.51 o 
  -7  14   5       59.14       34.23     13.34 o 
  -6  14   5       24.47       26.80     13.14 o 
  -5  14   5      212.92      158.95     17.09 o 
  -4  14   5       69.91       61.02     13.34 o 
  -3  14   5      177.82      202.81     19.51 o 
  -2  14   5       59.47       26.47     25.51 o 
  -1  14   5       38.68       62.19     15.76 o 
   0  14   5       91.10       77.81     16.88 o 
   1  14   5       19.55       39.68     21.01 o 
   2  14   5      127.73      123.34     14.95 o 
   3  14   5       69.83       72.46     28.89 o 
   4  14   5      149.59      166.13     21.38 o 
   5  14   5      142.48      166.14     17.83 o 
   6  14   5       75.04       91.88     16.88 o 
   7  14   5       11.21       16.80     12.93 o 
  -6  15   5       16.51       22.14     13.87 o 
  -5  15   5       93.88       93.42     27.01 o 
  -4  15   5       77.78      117.02     16.75 o 
  -3  15   5       43.83       74.28     19.51 o 
  -2  15   5      205.16      198.83     25.51 o 
  -1  15   5       15.09        2.08     11.64 o 
   0  15   5       14.23       11.66     11.64 o 
   1  15   5      122.06      172.57     23.26 o 
   2  15   5      249.95      232.60     26.26 o 
   3  15   5       69.17       92.46     16.12 o 
   4  15   5       15.20       22.48     13.87 o 
   5  15   5      113.61      108.39     24.01 o 
  -5  16   5       31.69       46.06     15.59 o 
  -4  16   5       13.35        1.50     17.26 o 
  -3  16   5       33.39       57.77     21.01 o 
  -2  16   5      162.76      192.08     27.01 o 
  -1  16   5      105.37      100.54     23.26 o 
   0  16   5      243.35      217.06     19.08 o 
   1  16   5       32.31       37.52     20.26 o 
   2  16   5       20.84       30.01     20.26 o 
   3  16   5       31.58       61.53     20.26 o 
   4  16   5       13.69       24.76     20.26 o 
  -2  17   5        5.12       -3.75     18.76 o 
  -1  17   5       20.60        9.00     20.26 o 
   0  17   5        5.56       -1.50     20.26 o 
   1  17   5       81.90       90.04     24.76 o 
  -1 -17   6       65.09       43.49     14.83 o 
   0 -17   6       28.19       56.22     15.64 o 
  -5 -16   6       17.16       15.76     18.76 o 
  -4 -16   6        2.56        0.00     15.76 o 
  -3 -16   6       49.76       54.77     21.01 o 
  -2 -16   6       24.22       30.01     20.26 o 
  -1 -16   6       18.10       16.20     18.01 o 
   0 -16   6       46.30       51.03     19.88 o 
   1 -16   6       39.72       36.01     18.01 o 
   2 -16   6      123.45      141.06     24.01 o 
   3 -16   6       98.30      102.79     22.51 o 
  -6 -15   6      103.71      101.11     16.04 o 
  -5 -15   6       25.34       33.76     14.06 o 
  -4 -15   6      301.81      318.13     28.51 o 
  -3 -15   6       83.07       83.28     21.01 o 
  -2 -15   6      160.36      150.06     24.01 o 
  -1 -15   6       44.65       82.62     15.11 o 
   0 -15   6       88.77       60.11     36.39 o 
   1 -15   6       11.16       12.33     17.63 o 
   2 -15   6       14.29       31.51     16.51 o 
   3 -15   6       27.25       30.01     16.51 o 
   4 -15   6      179.83      170.41     18.21 o 
   5 -15   6       23.66       22.90     26.26 o 
  -7 -14   6       73.09       78.93     25.51 o 
  -6 -14   6       10.13       27.37     12.98 o 
  -5 -14   6       82.22       73.43     14.21 o 
  -4 -14   6       27.81       26.68     12.39 o 
  -3 -14   6      330.15      277.61     26.26 o 
  -2 -14   6      115.99      122.91     14.53 o 
  -1 -14   6      146.89      127.09     14.83 o 
   0 -14   6      117.73      151.60     15.39 o 
   1 -14   6       31.73       22.13     17.26 o 
   2 -14   6      103.95      141.06     21.01 o 
   3 -14   6       61.72       58.02     24.01 o 
   4 -14   6       44.82       30.63     19.88 o 
   5 -14   6        9.07       45.27     26.26 o 
   6 -14   6       37.24       56.59     14.24 o 
  -8 -13   6       20.20       36.91     12.44 o 
  -7 -13   6       95.03       78.96     13.52 o 
  -6 -13   6       16.82        9.17     11.72 o 
  -5 -13   6       77.65      114.98     14.60 o 
  -4 -13   6      105.73      106.75     14.30 o 
  -3 -13   6       25.01       42.47     11.93 o 
  -2 -13   6      114.04      113.30     18.01 o 
  -1 -13   6      215.38      216.78     16.18 o 
   0 -13   6       18.88       19.59      9.80 o 
   1 -13   6      272.49      262.55     38.64 o 
   2 -13   6       47.07       66.22     10.54 o 
   3 -13   6       50.86       71.34     13.34 o 
   4 -13   6      102.35       81.73     13.67 o 
   5 -13   6      105.12      102.28     14.24 o 
   6 -13   6       12.82       12.53     23.26 o 
   7 -13   6       86.91      111.15     12.88 o 
  -9 -12   6       45.26       39.26     10.23 o 
  -8 -12   6      130.35      128.61     25.89 o 
  -7 -12   6      103.35      114.13     14.21 o 
  -6 -12   6      102.90       80.30     13.14 o 
  -5 -12   6      227.43      234.26     21.76 o 
  -4 -12   6      182.32      171.87     27.01 o 
  -3 -12   6      170.23      170.82     23.40 o 
  -2 -12   6      739.69      798.48     21.45 o 
  -1 -12   6       24.12       26.64     10.08 o 
   0 -12   6       63.59       81.74     22.51 o 
   1 -12   6       22.69       16.88      9.55 o 
   2 -12   6      236.81      236.18     26.66 o 
   3 -12   6      229.62      230.65     16.75 o 
   4 -12   6       34.19       17.24     11.18 o 
   5 -12   6      105.93       81.68     21.01 o 
   6 -12   6       51.52       64.31     12.91 o 
   7 -12   6       39.16       70.69     11.37 o 
   8 -12   6      193.43      189.34     14.34 o 
 -10 -11   6       20.97        8.75      9.33 o 
  -9 -11   6       12.01       10.09     12.83 o 
  -8 -11   6      141.26      137.36     13.87 o 
  -7 -11   6       42.17       30.94     25.14 o 
  -6 -11   6      277.23      269.95     17.29 o 
  -5 -11   6       93.22       50.78     10.99 o 
  -4 -11   6      332.16      337.29     27.39 o 
  -3 -11   6      576.47      501.62     27.32 o 
  -2 -11   6       93.68      145.26     11.10 o 
  -1 -11   6      632.28      566.78     17.57 o 
   0 -11   6      576.99      493.18     20.42 o 
   1 -11   6      499.08      439.46     15.88 o 
   2 -11   6       36.50       32.09      8.43 o 
   3 -11   6      593.90      547.73     36.77 o 
   4 -11   6      542.37      599.49     23.79 o 
   5 -11   6       18.05      -10.80     12.76 o 
   6 -11   6      308.74      272.81     14.63 o 
   7 -11   6        3.98       -8.36      8.36 o 
   8 -11   6       19.41        8.05      9.68 o 
   9 -11   6       28.72       33.77     10.43 o 
 -10 -10   6       11.02       12.14      8.87 o 
  -9 -10   6      147.75      131.14     12.95 o 
  -8 -10   6        3.30        2.12      8.15 o 
  -7 -10   6       78.94       96.40     11.86 o 
  -6 -10   6       56.94       68.92     11.18 o 
  -5 -10   6        6.86        9.84      8.97 o 
  -4 -10   6      227.08      211.57     11.48 o 
  -3 -10   6      284.01      230.02     16.37 o 
  -2 -10   6      757.61      750.11     26.66 o 
  -1 -10   6      153.80      143.08     10.73 o 
   0 -10   6      288.87      313.22     16.88 o 
   1 -10   6      172.70      257.30     12.07 o 
   2 -10   6      214.17      185.03     15.67 o 
   3 -10   6      265.01      174.99     11.11 o 
   4 -10   6      410.74      317.83     36.01 o 
   5 -10   6      335.54      268.43     24.39 o 
   6 -10   6      106.41      100.29     10.59 o 
   7 -10   6      171.53      125.11     11.42 o 
   8 -10   6       58.02       57.34     10.07 o 
   9 -10   6       44.53       25.29      9.79 o 
 -11  -9   6       57.50       80.75     16.38 o 
 -10  -9   6       73.08       81.70      9.85 o 
  -9  -9   6       36.94       45.15     11.46 o 
  -8  -9   6       89.84      103.35     10.02 o 
  -7  -9   6       87.67       87.11     10.79 o 
  -6  -9   6       45.04       46.90     10.88 o 
  -5  -9   6      462.07      412.40     35.64 o 
  -4  -9   6      226.27      230.84     13.32 o 
  -3  -9   6     1285.49     1103.95     25.59 o 
  -2  -9   6      130.72      123.75      8.93 o 
  -1  -9   6      954.59     1018.19     19.27 o 
   0  -9   6       45.32       37.90      6.03 o 
   1  -9   6     1208.53     1204.71     24.54 o 
   2  -9   6      568.38      504.27     23.86 o 
   3  -9   6     1119.79     1021.48     26.45 o 
   4  -9   6      228.35      238.64     13.87 o 
   5  -9   6      382.95      301.40     15.68 o 
   6  -9   6      364.95      327.85     23.69 o 
   7  -9   6       45.88       40.08     12.28 o 
   8  -9   6       16.91       -1.60      7.82 o 
   9  -9   6       70.14       83.93      8.36 o 
  10  -9   6       74.77       48.13      9.70 o 
 -11  -8   6       54.43       70.08      8.70 o 
 -10  -8   6      146.28      165.42     11.94 o 
  -9  -8   6       33.34       40.62      8.05 o 
  -8  -8   6      274.73      241.54     12.10 o 
  -7  -8   6       89.32       93.91     10.25 o 
  -6  -8   6      171.45      153.29     13.51 o 
  -5  -8   6       48.90       62.81      9.18 o 
  -4  -8   6      198.06      206.10      9.79 o 
  -3  -8   6      352.83      288.05     11.65 o 
  -2  -8   6      274.02      329.20     12.09 o 
  -1  -8   6       93.75      122.27      7.20 o 
   0  -8   6      610.15      675.05     14.38 o 
   1  -8   6       11.12       -2.44      5.44 o 
   2  -8   6      614.52      632.26     36.49 o 
   3  -8   6       54.50       63.12     11.52 o 
   4  -8   6      659.22      603.06     20.17 o 
   5  -8   6       13.05       13.86      6.91 o 
   6  -8   6      160.67      146.95     10.09 o 
   7  -8   6      151.97      149.00     10.59 o 
   8  -8   6      176.36      177.44     11.50 o 
   9  -8   6       24.52        6.70      8.07 o 
  10  -8   6        1.97        3.48      7.96 o 
 -12  -7   6       12.05        0.13     11.36 o 
 -11  -7   6       77.80       65.25     12.35 o 
 -10  -7   6       91.14       94.17     18.31 o 
  -9  -7   6       14.50       19.04      9.62 o 
  -8  -7   6      253.77      241.35     19.69 o 
  -7  -7   6      242.38      222.23     10.63 o 
  -6  -7   6      486.13      369.38     15.28 o 
  -5  -7   6     1320.63     1131.82     21.77 o 
  -4  -7   6      794.08      623.34     24.19 o 
  -3  -7   6      313.25      340.56     11.53 o 
  -2  -7   6      226.57      299.62     11.88 o 
  -1  -7   6      535.54      746.36     14.49 o 
   0  -7   6     1160.89      804.79     15.45 o 
   1  -7   6      220.80      411.23     11.04 o 
   2  -7   6      698.45      704.45     16.27 o 
   3  -7   6      275.93      275.89     10.72 o 
   4  -7   6      163.80      141.00      8.27 o 
   5  -7   6       86.30      116.31     40.68 o 
   6  -7   6     1052.35      964.24     39.46 o 
   7  -7   6      150.14      127.58     13.26 o 
   8  -7   6       52.34       64.43      6.94 o 
   9  -7   6       50.15       63.27      8.79 o 
  10  -7   6       58.07       67.52      8.77 o 
  11  -7   6        3.06       28.47     16.13 o 
 -12  -6   6        4.52       10.88     10.79 o 
 -11  -6   6       16.96       30.14     13.88 o 
 -10  -6   6      118.68      122.65      8.11 o 
  -9  -6   6      639.44      773.53     17.89 o 
  -8  -6   6       99.56      123.78      8.32 o 
  -7  -6   6      744.43      616.46     15.64 o 
  -6  -6   6       99.38      118.91     13.13 o 
  -5  -6   6      302.05      337.90     20.68 o 
  -4  -6   6      534.72      487.80     12.74 o 
  -3  -6   6      562.05      695.16     23.61 o 
  -2  -6   6      546.96      694.99     13.36 o 
  -1  -6   6     1765.19     2685.55     35.08 o 
   0  -6   6     1547.19     1919.13     26.88 o 
   1  -6   6     1087.53     1061.50     17.65 o 
   2  -6   6      101.63      122.45      7.45 o 
   3  -6   6     1525.37     1288.43     38.52 o 
   4  -6   6      110.51       93.61      6.21 o 
   5  -6   6      295.27      347.99     12.41 o 
   6  -6   6      220.73      191.12     17.56 o 
   7  -6   6       83.37       81.84      6.45 o 
   8  -6   6       29.45       51.02      7.80 o 
   9  -6   6        7.51        5.51      6.72 o 
  10  -6   6        5.71       -0.34      5.67 o 
  11  -6   6       20.63       23.73     16.88 o 
 -12  -5   6        9.10       28.44     10.33 o 
 -11  -5   6       48.43       94.56     12.04 o 
 -10  -5   6       21.50       34.38      9.85 o 
  -9  -5   6       17.54       27.01      6.54 o 
  -8  -5   6      226.29      217.45      9.52 o 
  -7  -5   6       72.75       56.20      7.09 o 
  -6  -5   6       17.70       12.60      4.60 o 
  -5  -5   6     2802.60     2509.94     48.08 o 
  -4  -5   6      180.80      192.00      7.07 o 
  -3  -5   6     2382.87     1951.18     29.89 o 
  -2  -5   6     3277.62     3278.51     40.56 o 
  -1  -5   6     3101.94     4460.62     53.33 o 
   0  -5   6      399.04      451.96     10.48 o 
   1  -5   6     6140.02     7292.55     83.75 o 
   2  -5   6      201.33       59.89      6.04 o 
   3  -5   6      481.20      550.05     12.95 o 
   4  -5   6      121.71      109.53      6.08 o 
   5  -5   6      795.93      758.07     20.04 o 
   6  -5   6      170.37       92.73      8.59 o 
   7  -5   6      148.72      117.71      8.18 o 
   8  -5   6       14.91       14.35      6.36 o 
   9  -5   6        7.29       59.57     11.47 o 
  10  -5   6       85.29       85.15     12.49 o 
  11  -5   6       40.60       29.45     11.58 o 
 -13  -4   6       35.40       72.69     11.34 o 
 -12  -4   6       84.97      143.84     12.44 o 
 -11  -4   6       48.36       66.39     10.79 o 
 -10  -4   6      122.30      131.64     11.66 o 
  -9  -4   6      157.63      150.78      8.14 o 
  -8  -4   6      320.59      308.88     12.50 o 
  -7  -4   6      142.91      146.37      6.37 o 
  -6  -4   6      372.13      388.42     12.02 o 
  -5  -4   6       96.90      123.34      5.59 o 
  -4  -4   6     2110.01     1979.40     47.52 o 
  -3  -4   6      482.41      373.72      8.95 o 
  -2  -4   6     2153.14     2198.45     28.28 o 
  -1  -4   6     1165.09     1263.36     18.49 o 
   0  -4   6      610.06      735.07     13.21 o 
   1  -4   6     1050.68     1238.04     20.79 o 
   2  -4   6     5766.93     6689.13     96.82 o 
   3  -4   6      693.03      654.06     20.84 o 
   4  -4   6      725.46      599.01     15.78 o 
   5  -4   6      316.51      257.20      7.89 o 
   6  -4   6       66.40      107.77      7.15 o 
   7  -4   6     1041.75     1075.11     21.18 o 
   8  -4   6       76.46       87.11      7.98 o 
   9  -4   6       39.56       27.65     11.29 o 
  10  -4   6        7.58       29.83     10.22 o 
  11  -4   6       17.87       10.74     10.88 o 
 -13  -3   6       64.06       83.71     10.59 o 
 -12  -3   6       37.35       19.68      8.79 o 
 -11  -3   6       31.73       64.53      9.17 o 
 -10  -3   6       24.29       17.64      8.18 o 
  -9  -3   6      292.73      200.03     12.06 o 
  -8  -3   6     1198.92     1322.63     30.06 o 
  -7  -3   6      397.07      323.89      8.30 o 
  -6  -3   6      516.35      548.32     14.95 o 
  -5  -3   6      850.09      738.95     15.78 o 
  -4  -3   6      267.37      313.98      6.85 o 
  -3  -3   6      139.12      129.99      5.05 o 
  -2  -3   6     1804.97     2094.96     26.58 o 
  -1  -3   6     4255.00     3776.41     53.90 o 
   0  -3   6     1892.68     1627.90     31.51 o 
   1  -3   6     1841.05     1537.50     20.80 o 
   2  -3   6       60.41       33.71      3.23 o 
   3  -3   6     2543.87     2607.08     54.64 o 
   4  -3   6     1000.82     1081.07     16.39 o 
   5  -3   6     2191.75     1680.88     50.90 o 
   6  -3   6      869.99      845.09     29.46 o 
   7  -3   6     2098.40     1835.40     48.73 o 
   8  -3   6       13.62        4.01      7.19 o 
   9  -3   6       21.84       32.38      9.25 o 
  10  -3   6      117.28      154.08     12.73 o 
  11  -3   6       49.01       58.80     11.10 o 
  12  -3   6        3.15        6.84     10.51 o 
 -13  -2   6        4.72        2.96      7.64 o 
 -12  -2   6        8.31        1.09      6.88 o 
 -11  -2   6       86.14      143.31     22.51 o 
 -10  -2   6       21.94        8.68     12.00 o 
  -8  -2   6      178.10      205.14      6.18 o 
  -7  -2   6      613.98      538.69     10.00 o 
  -6  -2   6      499.72      519.28      9.78 o 
  -5  -2   6     1886.97     1761.91     40.94 o 
  -4  -2   6      359.64      399.71      6.10 o 
  -3  -2   6      894.35     1224.76     13.44 o 
  -2  -2   6     6618.53     7011.64     64.33 o 
  -1  -2   6      744.93     1343.71     18.28 o 
   0  -2   6      243.21      225.73      7.91 o 
   1  -2   6      119.36      157.44      4.07 o 
   2  -2   6      348.01      458.03      6.91 o 
   3  -2   6     3219.72     3282.43     40.94 o 
   4  -2   6     3531.23     4109.27    109.81 o 
   5  -2   6       94.83      522.02     10.64 o 
   6  -2   6      279.01      286.50     11.51 o 
   7  -2   6     1606.92     1361.40     30.76 o 
   8  -2   6       83.41       72.10      5.53 o 
   9  -2   6      444.85      374.65     17.26 o 
  10  -2   6       58.12       62.49     10.42 o 
  11  -2   6       46.15       76.71     11.18 o 
  12  -2   6        2.29       -8.79      8.79 o 
 -13  -1   6       91.19       80.28     24.01 o 
 -12  -1   6       11.73        8.47      6.97 o 
 -11  -1   6       67.15       80.43     15.01 o 
 -10  -1   6       57.25       69.30      6.96 o 
  -9  -1   6       30.64       20.76      8.02 o 
  -8  -1   6       37.50       76.57      5.40 o 
  -7  -1   6      138.54      122.59      4.31 o 
  -6  -1   6      639.76      697.42     15.94 o 
  -5  -1   6     1917.45     1899.60     37.05 o 
  -4  -1   6      648.67      605.73      9.10 o 
  -3  -1   6     2808.17     2814.02     25.25 o 
  -2  -1   6     5114.31     5369.34     50.51 o 
  -1  -1   6      780.57     2799.62     29.98 o 
   0  -1   6     2081.61     2170.54     26.12 o 
   1  -1   6     1381.82     1537.00     18.57 o 
   2  -1   6      186.51       93.27      3.67 o 
   3  -1   6      198.77      654.70      9.01 o 
   4  -1   6     5476.18     6424.75    124.04 o 
   5  -1   6     1018.67      904.35     17.68 o 
   6  -1   6      824.09      891.82     19.40 o 
   7  -1   6      843.91      784.51     18.07 o 
   8  -1   6       22.18       56.71      6.36 o 
   9  -1   6       35.44       79.18     15.01 o 
  10  -1   6        0.67        0.75      7.82 o 
  11  -1   6       80.79       76.14     10.74 o 
  12  -1   6        9.83       13.29     10.50 o 
 -13   0   6        0.00       -1.50     19.51 o 
 -12   0   6       99.68       95.53      8.36 o 
 -11   0   6      134.52      113.42     16.51 o 
 -10   0   6       35.96       42.64      5.00 o 
  -9   0   6       27.38       98.94      5.53 o 
  -8   0   6       28.33       31.06      4.01 o 
  -7   0   6        3.06        0.41      2.15 o 
  -6   0   6     1049.40     1336.28     14.82 o 
  -5   0   6      178.17      152.61      4.31 o 
  -4   0   6     7207.15     7293.13     61.53 o 
  -3   0   6       14.78       21.44      2.35 o 
  -2   0   6    54174.20    56117.69    510.48 o 
  -1   0   6       61.59       41.56      3.08 o 
   0   0   6       48.44       41.05      2.98 o 
   1   0   6      241.81      277.96      5.70 o 
   2   0   6      476.96      553.56      8.61 o 
   3   0   6      142.92      164.44      4.93 o 
   4   0   6     9271.64    10672.34    107.43 o 
   5   0   6      110.51      143.24     10.07 o 
   6   0   6       54.04       78.13      7.49 o 
   7   0   6        6.16       60.14      4.66 o 
   8   0   6       72.38       65.54      6.60 o 
   9   0   6        3.90       36.98      8.65 o 
  10   0   6        0.83       21.15      8.49 o 
  11   0   6        3.91       13.69      9.75 o 
  12   0   6      102.92      114.37     13.88 o 
 -12   1   6       11.28        9.75     18.76 o 
 -11   1   6       67.01       67.50      7.60 o 
 -10   1   6       59.40       69.28      5.26 o 
  -9   1   6       30.55       32.58      4.52 o 
  -8   1   6       42.67       85.99      5.22 o 
  -7   1   6      134.50      123.72      6.22 o 
  -6   1   6      637.28      711.12      9.36 o 
  -5   1   6     1931.23     1911.51     19.93 o 
  -4   1   6      652.73      600.08      7.62 o 
  -3   1   6     2806.84     2761.60     50.83 o 
  -2   1   6     5129.16     5256.50     54.08 o 
  -1   1   6      781.81     2791.16     38.88 o 
   0   1   6     2078.12     2208.65     35.26 o 
   1   1   6     1389.37     1549.10     15.50 o 
   2   1   6      195.34      103.42      3.88 o 
   3   1   6      190.63      615.50      8.67 o 
   4   1   6     5455.93     6269.16     73.50 o 
   5   1   6     1014.32      893.56     19.93 o 
   6   1   6      824.44      873.59     14.22 o 
   7   1   6      839.85      788.71     28.74 o 
   8   1   6       22.53       42.05      7.61 o 
   9   1   6       35.80       71.87      9.33 o 
  10   1   6        0.34       -2.81      7.50 o 
  11   1   6       81.68       79.22     10.80 o 
  12   1   6       10.07        3.12     11.63 o 
 -12   2   6        8.44        9.00      8.25 o 
 -10   2   6       21.91       14.71      6.61 o 
  -8   2   6      180.47      204.76      6.21 o 
  -7   2   6      626.51      538.79      9.36 o 
  -6   2   6      499.49      506.19      9.78 o 
  -5   2   6     1886.77     1763.90     34.11 o 
  -4   2   6      358.86      416.39     14.78 o 
  -3   2   6      909.97     1188.18     20.15 o 
  -2   2   6     6623.08     6907.98     70.47 o 
  -1   2   6      724.94     1251.68     19.98 o 
   0   2   6      244.54      244.56     14.39 o 
   1   2   6      127.66      152.91      6.29 o 
   2   2   6      347.69      451.54      7.46 o 
   3   2   6     3223.72     3292.93     46.42 o 
   4   2   6     3540.75     4126.34     50.09 o 
   5   2   6       92.45      500.18     10.45 o 
   6   2   6      282.60      287.00      8.22 o 
   7   2   6     1619.22     1412.74     20.94 o 
   8   2   6       83.69       72.12      5.08 o 
   9   2   6      445.45      377.16     16.47 o 
  10   2   6       56.59       41.05      9.33 o 
  11   2   6       45.18       69.62     10.74 o 
  12   2   6        2.45       -9.04     17.63 o 
 -13   3   6       64.82       67.53     11.25 o 
 -12   3   6       37.71       33.76      8.86 o 
 -11   3   6       31.58       48.67      8.97 o 
 -10   3   6       23.64        7.97     11.38 o 
  -9   3   6      292.36      202.98     11.05 o 
  -8   3   6     1192.75     1263.56     27.52 o 
  -7   3   6      394.58      328.80      8.48 o 
  -6   3   6      515.74      541.30     17.41 o 
  -5   3   6      843.43      741.44     27.38 o 
  -4   3   6      262.68      317.00      8.89 o 
  -3   3   6      156.51      139.26      6.32 o 
  -2   3   6     1788.61     2023.39     21.49 o 
  -1   3   6     4286.83     3831.00     45.28 o 
   0   3   6     1897.21     1566.75     21.00 o 
   1   3   6     1821.58     1539.09     20.81 o 
   2   3   6       58.57       35.83      3.58 o 
   3   3   6     2541.72     2579.50     37.15 o 
   4   3   6     1010.42     1122.56     17.65 o 
   5   3   6     2171.19     1691.17     25.43 o 
   6   3   6      879.53      869.28     15.16 o 
   7   3   6     2086.32     1779.54     44.56 o 
   8   3   6       14.85        2.68      5.38 o 
   9   3   6       22.48       23.10      9.38 o 
  10   3   6      117.55      121.72     12.26 o 
  11   3   6       48.86       35.26     11.25 o 
  12   3   6        3.12       -0.75     10.50 o 
 -13   4   6       34.75       63.78     12.76 o 
 -12   4   6       81.92      113.06     11.80 o 
 -11   4   6       48.86       64.16     10.88 o 
 -10   4   6      116.28      130.29     11.24 o 
  -9   4   6      157.65      146.21      7.58 o 
  -8   4   6      327.29      315.19     11.37 o 
  -7   4   6      141.78      136.69      6.90 o 
  -6   4   6      377.32      391.12      9.42 o 
  -5   4   6       96.14      111.49      6.32 o 
  -4   4   6     2098.98     1994.59     26.29 o 
  -3   4   6      477.20      331.14     10.31 o 
  -2   4   6     2158.03     2182.89     28.25 o 
  -1   4   6     1160.56     1264.22     18.39 o 
   0   4   6      612.32      748.69     12.87 o 
   1   4   6     1047.72     1224.33     18.01 o 
   2   4   6     5785.32     6796.02     74.64 o 
   3   4   6      687.61      617.84     11.56 o 
   4   4   6      724.55      575.55     11.18 o 
   5   4   6      320.77      277.43     10.92 o 
   6   4   6       64.86      107.55      6.90 o 
   7   4   6     1042.02     1050.73     43.89 o 
   8   4   6       78.36       90.79      8.11 o 
   9   4   6       38.84       32.05      6.66 o 
  10   4   6        7.73       42.77     12.00 o 
  11   4   6       17.95       18.76     11.25 o 
 -12   5   6        9.41       12.00     12.00 o 
 -11   5   6       49.73       86.53     11.10 o 
 -10   5   6       23.64       31.44      6.33 o 
  -9   5   6       19.46       37.62      6.62 o 
  -8   5   6      230.38      213.39     11.39 o 
  -7   5   6       76.34       58.01      7.37 o 
  -6   5   6       18.43       23.17      5.29 o 
  -5   5   6     2832.42     2625.01     47.43 o 
  -4   5   6      186.96      208.37      7.50 o 
  -3   5   6     2384.57     1961.34     35.36 o 
  -2   5   6     3294.98     3320.13     58.80 o 
  -1   5   6     3076.33     4371.52     71.69 o 
   0   5   6      402.56      449.90     10.45 o 
   1   5   6     6205.70     7200.57     82.81 o 
   2   5   6      207.66       72.21      8.09 o 
   3   5   6      485.34      597.77     17.16 o 
   4   5   6      120.41      100.31      5.81 o 
   5   5   6      814.31      772.25     32.94 o 
   6   5   6      172.83       90.83     10.50 o 
   7   5   6      152.11      137.40      9.72 o 
   8   5   6       15.47       13.10      9.38 o 
   9   5   6        6.78       51.76      8.11 o 
  10   5   6       85.64       85.96     19.51 o 
  11   5   6       41.51       33.01     12.76 o 
 -12   6   6        4.60       -5.25     12.76 o 
 -11   6   6       15.62       35.94      6.87 o 
 -10   6   6      119.45      116.24      8.64 o 
  -9   6   6      635.31      756.41     18.04 o 
  -8   6   6      101.25      114.56      9.51 o 
  -7   6   6      744.68      641.99     25.14 o 
  -6   6   6       98.97      103.98      8.97 o 
  -5   6   6      301.65      307.97      9.52 o 
  -4   6   6      534.85      482.43     12.67 o 
  -3   6   6      564.75      677.14     15.48 o 
  -2   6   6      545.30      679.84     16.89 o 
  -1   6   6     1730.98     2772.15     36.10 o 
   0   6   6     1542.76     1886.98     26.69 o 
   1   6   6     1105.54     1062.34     17.66 o 
   2   6   6      103.51      137.67     17.77 o 
   3   6   6     1516.62     1332.99     23.41 o 
   4   6   6      112.57       91.61      6.04 o 
   5   6   6      296.97      341.25     14.53 o 
   6   6   6      225.38      177.31     11.32 o 
   7   6   6       78.57       72.39     17.26 o 
   8   6   6       30.08       44.24     12.38 o 
   9   6   6        8.07       17.93      7.75 o 
  10   6   6        5.50       -0.36      8.63 o 
  11   6   6       21.41       48.02     15.01 o 
 -12   7   6       12.08      -11.25     13.51 o 
 -11   7   6       78.59       89.29     16.45 o 
 -10   7   6       91.97       85.28      8.89 o 
  -9   7   6       14.97       14.86      8.11 o 
  -8   7   6      249.88      206.66     12.39 o 
  -7   7   6      238.05      235.26     12.60 o 
  -6   7   6      488.50      368.72     30.39 o 
  -5   7   6     1317.33     1152.01    111.80 o 
  -4   7   6      798.26      628.74     15.36 o 
  -3   7   6      323.69      338.16     11.48 o 
  -2   7   6      213.81      276.63      9.24 o 
  -1   7   6      528.85      749.14     14.87 o 
   0   7   6     1162.40      845.63     15.89 o 
   1   7   6      228.98      408.89     10.74 o 
   2   7   6      689.89      702.74     16.39 o 
   3   7   6      275.59      273.18     10.81 o 
   4   7   6      168.29      144.23      8.47 o 
   5   7   6       81.25       58.52     13.51 o 
   6   7   6     1066.95     1005.37     26.07 o 
   7   7   6      158.93      136.89     10.99 o 
   8   7   6       51.15       85.95     11.25 o 
   9   7   6       49.57       62.73     11.25 o 
  10   7   6       55.57       69.89     15.76 o 
  11   7   6        2.98       -6.00     13.51 o 
 -11   8   6       54.08       79.77      9.21 o 
 -10   8   6      146.34      168.96     10.99 o 
  -9   8   6       32.55       17.62      9.18 o 
  -8   8   6      281.73      240.75     28.89 o 
  -7   8   6       86.98       96.68     10.25 o 
  -6   8   6      168.60      167.94     11.86 o 
  -5   8   6       48.14       54.96      8.97 o 
  -4   8   6      199.84      212.34      9.77 o 
  -3   8   6      352.29      308.30     11.92 o 
  -2   8   6      270.57      310.73     14.73 o 
  -1   8   6       94.42      116.14      7.10 o 
   0   8   6      608.98      649.93     14.30 o 
   1   8   6       11.39        1.92      4.94 o 
   2   8   6      627.58      625.70     15.95 o 
   3   8   6       54.60       77.09      7.62 o 
   4   8   6      665.78      597.96     38.27 o 
   5   8   6       13.53       17.14      8.21 o 
   6   8   6      155.50      163.07     12.17 o 
   7   8   6      151.82      115.06     13.88 o 
   8   8   6      180.05      174.68     12.70 o 
   9   8   6       25.48       27.44      9.18 o 
  10   8   6        2.11       17.52      9.72 o 
 -11   9   6       57.86       58.74      9.95 o 
 -10   9   6       74.08       70.99     11.18 o 
  -9   9   6       35.52       61.94     10.79 o 
  -8   9   6       88.90       78.14     16.13 o 
  -7   9   6       91.56       85.11     13.51 o 
  -6   9   6       42.22       47.82      9.72 o 
  -5   9   6      478.46      406.73     18.76 o 
  -4   9   6      226.69      232.27     25.01 o 
  -3   9   6     1287.27     1087.38     33.21 o 
  -2   9   6      130.56      128.62     10.36 o 
  -1   9   6      965.57     1034.67     19.64 o 
   0   9   6       49.60       37.79      6.36 o 
   1   9   6     1225.85     1240.37     24.76 o 
   2   9   6      561.83      531.60     15.83 o 
   3   9   6     1113.22      981.11     27.83 o 
   4   9   6      238.19      282.63     15.36 o 
   5   9   6      398.85      334.29     16.66 o 
   6   9   6      369.11      360.17     17.95 o 
   7   9   6       45.91       53.99     10.13 o 
   8   9   6       17.08        2.96      9.55 o 
   9   9   6       70.41       87.16     11.72 o 
  10   9   6       73.50       84.59     11.72 o 
 -10  10   6       11.28        0.43     17.26 o 
  -9  10   6      146.55       99.01     12.60 o 
  -8  10   6        3.21       -7.89      9.18 o 
  -7  10   6       76.68       96.95     12.17 o 
  -6  10   6       59.24       90.33     11.18 o 
  -5  10   6        6.14       17.66     14.26 o 
  -4  10   6      227.96      195.49     14.41 o 
  -3  10   6      278.94      231.12     12.07 o 
  -2  10   6      762.98      775.72     26.20 o 
  -1  10   6      144.82      170.08     12.68 o 
   0  10   6      290.97      309.48     12.98 o 
   1  10   6      169.41      258.37     12.32 o 
   2  10   6      209.92      158.51     11.63 o 
   3  10   6      259.07      146.66     10.61 o 
   4  10   6      404.31      322.25     17.29 o 
   5  10   6      339.52      275.86     35.64 o 
   6  10   6      106.33       85.10     12.46 o 
   7  10   6      170.58      140.47     25.14 o 
   8  10   6       57.85       56.33     16.51 o 
   9  10   6       45.24       27.03     11.18 o 
 -10  11   6       19.32       14.79     12.38 o 
  -9  11   6       11.50        3.92     10.25 o 
  -8  11   6      141.42      135.03     15.01 o 
  -7  11   6       43.52       28.47     11.63 o 
  -6  11   6      277.02      278.50     16.66 o 
  -5  11   6       95.88      105.47     12.80 o 
  -4  11   6      333.62      346.96     18.16 o 
  -3  11   6      570.00      547.30     17.80 o 
  -2  11   6       92.49      113.45     12.95 o 
  -1  11   6      644.16      587.13     18.12 o 
   0  11   6      577.67      520.82     19.43 o 
   1  11   6      503.39      401.34     15.43 o 
   2  11   6       34.05       46.53      8.70 o 
   3  11   6      585.93      547.43     39.39 o 
   4  11   6      526.23      525.31     22.11 o 
   5  11   6       18.87       22.62     11.10 o 
   6  11   6      315.32      306.66     17.95 o 
   7  11   6        4.04       17.90     10.99 o 
   8  11   6       20.18       38.70     24.76 o 
   9  11   6       29.05       24.59     15.01 o 
  -9  12   6       44.97       43.15     31.89 o 
  -8  12   6      130.08      106.73     13.99 o 
  -7  12   6      103.41      120.51     14.21 o 
  -6  12   6      106.39       84.27     13.14 o 
  -5  12   6      230.30      236.15     24.39 o 
  -4  12   6      181.65      150.16     15.06 o 
  -3  12   6      169.41      157.41     11.65 o 
  -2  12   6      741.99      833.21     25.20 o 
  -1  12   6       22.56       29.48     10.87 o 
   0  12   6       63.91       82.13     20.63 o 
   1  12   6       23.59       16.43     11.16 o 
   2  12   6      235.63      233.67     13.11 o 
   3  12   6      230.30      227.18     16.55 o 
   4  12   6       33.48       25.15     11.64 o 
   5  12   6      105.58       77.95     13.23 o 
   6  12   6       49.20       48.98     12.39 o 
   7  12   6       38.68       57.85     13.34 o 
   8  12   6      197.27      206.38     25.51 o 
  -8  13   6       20.27       11.48     12.26 o 
  -7  13   6       93.22       76.22     22.13 o 
  -6  13   6       17.36       30.94     12.26 o 
  -5  13   6       77.88      102.17     14.21 o 
  -4  13   6      106.42       94.06     13.99 o 
  -3  13   6       27.25       22.22     11.64 o 
  -2  13   6      114.17       89.77     11.37 o 
  -1  13   6      212.88      199.46     15.64 o 
   0  13   6       20.44       41.74     11.40 o 
   1  13   6      277.95      258.61     16.95 o 
   2  13   6       44.57       58.91     17.26 o 
   3  13   6       53.40       87.80     16.51 o 
   4  13   6       97.14       97.72     15.76 o 
   5  13   6      107.06      125.58     18.01 o 
   6  13   6       11.77       19.65     12.06 o 
   7  13   6       88.18      101.77     19.51 o 
  -7  14   6       72.88       82.34     21.76 o 
  -6  14   6       10.41       15.76     12.60 o 
  -5  14   6       82.88       58.60     13.87 o 
  -4  14   6       27.58        6.36     20.26 o 
  -3  14   6      331.60      268.24     30.39 o 
  -2  14   6      114.14      110.96     14.21 o 
  -1  14   6      143.24      101.43     18.38 o 
   0  14   6      118.73      135.03     15.64 o 
   1  14   6       31.82       42.38     12.99 o 
   2  14   6      103.78      120.89     15.64 o 
   3  14   6       59.57       47.98     13.46 o 
   4  14   6       44.65       73.88     19.88 o 
   5  14   6        8.52       31.30     13.70 o 
   6  14   6       37.28       43.18     14.41 o 
  -6  15   6      104.34      123.57     29.64 o 
  -5  15   6       26.38       41.04     14.30 o 
  -4  15   6      302.73      293.98     34.51 o 
  -3  15   6       83.05      101.29     21.76 o 
  -2  15   6      159.18      195.08     25.51 o 
  -1  15   6       46.21       80.73     14.32 o 
   0  15   6       90.92      102.30     18.38 o 
   1  15   6       11.93        1.50     17.26 o 
   2  15   6       13.24       35.26     19.51 o 
   3  15   6       25.96       44.95     14.21 o 
   4  15   6      178.29      190.01     19.23 o 
   5  15   6       22.72       56.51     15.48 o 
  -5  16   6       17.83       10.50     17.26 o 
  -4  16   6        2.60        4.50     18.01 o 
  -3  16   6       49.82       47.27     21.01 o 
  -2  16   6       24.62       47.27     21.01 o 
  -1  16   6       18.62       45.77     21.01 o 
   0  16   6       46.37       84.97     25.14 o 
   1  16   6       40.11       71.28     21.76 o 
   2  16   6      125.51      171.07     24.76 o 
   3  16   6      101.38       72.03     21.76 o 
  -1  17   6       64.35       79.53     24.01 o 
   0  17   6       28.82       54.77     21.76 o 
  -4 -16   7        2.00       30.01     18.76 o 
  -3 -16   7       70.74      116.30     23.26 o 
  -2 -16   7       11.13      -15.76     15.76 o 
  -1 -16   7       59.62       67.84     14.86 o 
   0 -16   7       29.46       33.39     14.21 o 
   1 -16   7       38.20       17.26     17.26 o 
   2 -16   7      117.67      103.54     21.76 o 
   3 -16   7        3.03      -12.76     16.51 o 
  -6 -15   7       44.29       43.52     14.41 o 
  -5 -15   7        6.53       18.24     13.34 o 
  -4 -15   7       23.34       15.01     18.01 o 
  -3 -15   7       57.67       34.51     18.01 o 
  -2 -15   7      142.75      143.65     15.64 o 
  -1 -15   7       23.31       47.92     13.13 o 
   0 -15   7      357.40      428.99     36.77 o 
   1 -15   7       82.05       85.02     14.86 o 
   2 -15   7       64.80       65.28     19.51 o 
   3 -15   7       47.54       60.02     19.51 o 
   4 -15   7      163.39      126.80     21.76 o 
   5 -15   7       24.86       54.90     14.95 o 
  -7 -14   7       25.13       16.51     12.61 o 
  -6 -14   7       27.80       51.90     13.87 o 
  -5 -14   7      229.72      206.23     18.56 o 
  -4 -14   7       17.97        3.52     11.93 o 
  -3 -14   7       47.00       87.04     20.26 o 
  -2 -14   7       80.56       87.08     13.79 o 
  -1 -14   7       14.43       13.66     11.40 o 
   0 -14   7        9.40      -10.25     10.25 o 
   1 -14   7        4.49       42.31     18.76 o 
   2 -14   7       27.72       52.52     18.01 o 
   3 -14   7       27.06       17.24     12.26 o 
   4 -14   7       36.65       37.57     14.26 o 
   5 -14   7      196.55      191.59     32.26 o 
   6 -14   7       18.39       43.99     13.86 o 
  -8 -13   7       11.50       15.36     11.35 o 
  -7 -13   7      152.11      150.92     17.63 o 
  -6 -13   7       14.76       29.45     21.38 o 
  -5 -13   7      199.92      209.90     17.29 o 
  -4 -13   7      137.05      125.84     14.74 o 
  -3 -13   7       45.45       95.91     14.05 o 
  -2 -13   7       88.74      101.94     15.38 o 
  -1 -13   7      170.01      216.35     15.92 o 
   0 -13   7       11.12       18.28     10.04 o 
   1 -13   7       54.18       90.88     33.39 o 
   2 -13   7       15.21       12.76     15.01 o 
   3 -13   7       73.92       80.70     20.63 o 
   4 -13   7       44.07       38.74     12.06 o 
   5 -13   7      166.18      171.94     17.63 o 
   6 -13   7       47.49       34.01     12.21 o 
   7 -13   7      107.85       90.79     12.55 o 
  -9 -12   7       15.51       36.58     10.46 o 
  -8 -12   7       12.24       18.39     12.00 o 
  -7 -12   7       19.66       30.26     11.86 o 
  -6 -12   7       15.59       27.27     22.88 o 
  -5 -12   7       73.32       90.97     13.14 o 
  -4 -12   7      112.64      121.80     31.51 o 
  -3 -12   7      141.44      187.41     17.64 o 
  -2 -12   7      289.91      243.99     27.01 o 
  -1 -12   7        7.21       16.36      9.72 o 
   0 -12   7        5.23        9.97      9.27 o 
   1 -12   7        6.53       22.13      9.55 o 
   2 -12   7      395.16      407.77     16.85 o 
   3 -12   7       66.79       49.55     12.39 o 
   4 -12   7       78.40       85.26     13.14 o 
   5 -12   7       24.29       36.60     11.72 o 
   6 -12   7       33.65       40.50     10.93 o 
   7 -12   7       38.37       53.16     11.10 o 
   8 -12   7       49.36       48.23     11.64 o 
 -10 -11   7       92.14       62.61     11.00 o 
  -9 -11   7       18.63       -4.60      9.57 o 
  -8 -11   7       34.22       17.02     10.99 o 
  -7 -11   7       11.73        7.06     11.25 o 
  -6 -11   7      172.00      162.25     14.41 o 
  -5 -11   7       52.86       63.82     11.53 o 
  -4 -11   7      277.74      240.87     15.89 o 
  -3 -11   7      353.94      418.14     16.10 o 
  -2 -11   7      530.11      554.89     17.84 o 
  -1 -11   7      155.48      239.74     12.70 o 
   0 -11   7      439.56      436.53     18.83 o 
   1 -11   7      394.28      318.61     14.18 o 
   2 -11   7      211.52      212.33     12.55 o 
   3 -11   7      153.21      164.49     14.06 o 
   4 -11   7      256.03      304.64     17.48 o 
   5 -11   7       13.40       11.18      9.71 o 
   6 -11   7       47.16       47.27      9.87 o 
   7 -11   7       33.58       26.82      9.90 o 
   8 -11   7        6.15       -3.74     10.97 o 
   9 -11   7       15.60       25.64      8.39 o 
 -10 -10   7       53.85       60.86     13.95 o 
  -9 -10   7       77.67       64.57     10.02 o 
  -8 -10   7       44.29       19.18     13.51 o 
  -7 -10   7       67.96       92.46     25.14 o 
  -6 -10   7       16.61        6.58      9.75 o 
  -5 -10   7        3.62       -0.18      8.74 o 
  -4 -10   7       39.76       86.98     11.15 o 
  -3 -10   7      516.79      583.81     27.07 o 
  -2 -10   7      327.42      308.57     12.98 o 
  -1 -10   7      676.22      590.37     21.02 o 
   0 -10   7      147.33      134.49      9.94 o 
   1 -10   7      645.56      713.95     19.58 o 
   2 -10   7      834.91      730.17     26.20 o 
   3 -10   7      681.80      646.32     23.77 o 
   4 -10   7      360.33      424.42     40.14 o 
   5 -10   7       85.37       90.84     25.51 o 
   6 -10   7      243.27      169.35     21.52 o 
   7 -10   7      139.65      133.26     17.08 o 
   8 -10   7       75.32       81.73     10.81 o 
   9 -10   7       26.87       16.25      7.67 o 
 -11  -9   7      121.94      125.86     10.74 o 
 -10  -9   7      123.60      113.48     10.59 o 
  -9  -9   7      149.56      147.35     11.43 o 
  -8  -9   7      109.95      110.15     10.23 o 
  -7  -9   7       56.24       48.21      9.37 o 
  -6  -9   7      414.57      372.75     18.01 o 
  -5  -9   7      143.94      136.82     12.26 o 
  -4  -9   7      262.12      268.42     11.48 o 
  -3  -9   7      506.71      544.04     16.27 o 
  -2  -9   7      665.68      649.44     17.41 o 
  -1  -9   7      749.06      847.74     17.39 o 
   0  -9   7       18.87       32.63     10.17 o 
   1  -9   7      618.14      440.01     14.31 o 
   2  -9   7       16.73       66.99      8.14 o 
   3  -9   7      233.50      445.63     15.23 o 
   4  -9   7      242.15      254.48     14.41 o 
   5  -9   7      299.93      318.02     21.01 o 
   6  -9   7      209.39      220.95     12.45 o 
   7  -9   7       15.14       64.26      9.61 o 
   8  -9   7       71.00       92.53     21.70 o 
   9  -9   7      167.05      169.36      9.89 o 
  10  -9   7       41.27       47.30      9.90 o 
 -11  -8   7       19.94       31.18     10.51 o 
 -10  -8   7       27.12       13.01      7.65 o 
  -9  -8   7       19.25       38.75      8.25 o 
  -8  -8   7      252.92      321.22     13.58 o 
  -7  -8   7       10.68        5.15      7.91 o 
  -6  -8   7       59.06       61.10     13.13 o 
  -5  -8   7      172.60      222.92     16.51 o 
  -4  -8   7      457.05      437.87     13.82 o 
  -3  -8   7      302.04      259.61     10.97 o 
  -2  -8   7      598.17      579.63     15.51 o 
  -1  -8   7       16.33        9.48      5.03 o 
   0  -8   7      562.21      530.24     16.39 o 
   1  -8   7       16.98       47.17      6.82 o 
   2  -8   7      766.94      700.29     25.70 o 
   3  -8   7      140.31      207.01     17.70 o 
   4  -8   7      556.93      517.43     42.77 o 
   5  -8   7      143.70      201.25     14.19 o 
   6  -8   7      780.37      782.20     29.09 o 
   7  -8   7       27.68       20.73      7.86 o 
   8  -8   7      173.90      162.83      9.06 o 
   9  -8   7       24.59       32.34      8.65 o 
  10  -8   7       30.05       52.24     12.49 o 
 -12  -7   7       50.35       69.10     13.05 o 
 -11  -7   7       10.12       36.93      7.21 o 
 -10  -7   7      127.20      121.71      9.33 o 
  -9  -7   7      151.41      157.94     10.01 o 
  -8  -7   7      139.76      126.72      9.25 o 
  -7  -7   7      210.68      192.06     10.46 o 
  -6  -7   7     1437.23     1232.62     58.15 o 
  -5  -7   7      680.34      584.48     20.51 o 
  -4  -7   7      309.58      304.54     12.36 o 
  -3  -7   7      866.76      856.66     18.56 o 
  -2  -7   7      296.62      330.14      9.99 o 
  -1  -7   7      951.03      742.70     14.78 o 
   0  -7   7      316.14      336.54     10.40 o 
   1  -7   7      253.24      228.25     25.88 o 
   2  -7   7      473.06      482.96     13.77 o 
   3  -7   7      263.93      269.59     11.62 o 
   4  -7   7      478.08      419.57     18.78 o 
   5  -7   7      137.59      175.59     10.02 o 
   6  -7   7       94.26       67.22      8.32 o 
   7  -7   7       75.65       40.71      7.79 o 
   8  -7   7       97.03       90.82      9.15 o 
   9  -7   7       24.55       17.85      7.76 o 
  10  -7   7       52.42       71.36     10.81 o 
  11  -7   7       13.90       14.86     12.49 o 
 -12  -6   7       63.82       89.17     12.91 o 
 -11  -6   7      250.08      217.00     16.21 o 
 -10  -6   7        7.92       20.74      6.60 o 
  -9  -6   7      192.54      189.47      9.80 o 
  -8  -6   7       64.98       55.29     17.63 o 
  -7  -6   7      224.75      251.26     13.06 o 
  -6  -6   7      126.71      111.67      8.97 o 
  -5  -6   7      228.37      198.79      8.71 o 
  -4  -6   7      104.97       98.47      6.86 o 
  -3  -6   7      737.50      776.33     16.82 o 
  -2  -6   7      291.19      293.61     11.80 o 
  -1  -6   7      702.78      796.94     14.94 o 
   0  -6   7       27.45       43.22      5.01 o 
   1  -6   7      328.87      659.72     13.08 o 
   2  -6   7        6.44       63.37      6.14 o 
   3  -6   7      989.06      810.93     17.19 o 
   4  -6   7      108.43       89.37      6.21 o 
   5  -6   7      601.61      586.03     19.11 o 
   6  -6   7       97.26       96.39      8.62 o 
   7  -6   7       73.39       57.73      7.69 o 
   8  -6   7       67.11       50.34      7.99 o 
   9  -6   7      118.50       93.98      8.96 o 
  10  -6   7       97.10       95.89      8.03 o 
  11  -6   7       43.11       28.64     13.51 o 
 -12  -5   7       36.68       27.03     10.90 o 
 -11  -5   7       39.94       23.26     18.76 o 
 -10  -5   7       92.64       93.18      7.28 o 
  -9  -5   7      783.18      690.21     16.30 o 
  -8  -5   7      302.07      308.20     11.42 o 
  -7  -5   7       47.01       64.31      6.55 o 
  -6  -5   7      215.73      216.00     10.31 o 
  -5  -5   7      571.89      560.69     23.18 o 
  -4  -5   7      678.63      751.39     15.51 o 
  -3  -5   7     1164.98     1500.17     28.90 o 
  -2  -5   7     3336.71     3426.04     42.64 o 
  -1  -5   7     4345.42     4942.19     58.84 o 
   0  -5   7      517.62      789.78     14.28 o 
   1  -5   7      723.80      703.99     13.35 o 
   2  -5   7      146.89      132.05      9.00 o 
   3  -5   7      140.72      335.69     10.48 o 
   4  -5   7      216.35      198.39      6.97 o 
   5  -5   7      882.34      885.57     29.05 o 
   6  -5   7       93.05      117.06      7.69 o 
   7  -5   7       21.05       46.34      9.86 o 
   8  -5   7       18.48        9.27      6.47 o 
   9  -5   7       81.82       56.61      7.40 o 
  10  -5   7       24.76       29.16     11.00 o 
  11  -5   7       17.14       -8.32     15.01 o 
 -13  -4   7        7.37        0.88      9.33 o 
 -12  -4   7       38.55       46.71     10.33 o 
 -11  -4   7      311.01      249.57     15.41 o 
 -10  -4   7      112.22      114.15     16.13 o 
  -9  -4   7      101.65       85.28      6.77 o 
  -8  -4   7      172.10      151.48     12.01 o 
  -7  -4   7       11.31       11.47      5.96 o 
  -6  -4   7       97.73      155.57      6.75 o 
  -5  -4   7      119.89      122.68      5.66 o 
  -4  -4   7      468.50      496.87     13.86 o 
  -3  -4   7      357.59      492.01     13.57 o 
  -2  -4   7      692.36      748.28     13.17 o 
  -1  -4   7     1730.77     1469.32     20.91 o 
   0  -4   7     1934.65     1825.27     24.71 o 
   1  -4   7      917.36     1066.09     27.40 o 
   2  -4   7     1499.25     1451.78     23.68 o 
   3  -4   7      100.94       87.49      6.63 o 
   4  -4   7       98.13      191.47     26.62 o 
   5  -4   7      198.59      262.18     10.55 o 
   6  -4   7     1309.29     1329.47     28.99 o 
   7  -4   7      178.39      180.96     11.64 o 
   8  -4   7      520.68      540.05     14.73 o 
   9  -4   7       30.70       27.04      8.14 o 
  10  -4   7       18.57       25.94     10.79 o 
  11  -4   7       18.54        6.45     10.90 o 
 -13  -3   7        6.85       21.30     17.26 o 
 -12  -3   7       14.24       10.57      8.58 o 
 -11  -3   7      495.60      425.43     24.76 o 
 -10  -3   7       87.05      119.51     10.79 o 
  -9  -3   7      405.57      322.42      9.36 o 
  -8  -3   7      498.70      590.12     16.68 o 
  -7  -3   7      231.03      338.42      8.90 o 
  -6  -3   7     2977.84     2864.15     96.28 o 
  -5  -3   7      895.37     1315.59     15.10 o 
  -4  -3   7      232.23      294.20      7.91 o 
  -3  -3   7     2253.68     2124.60     34.41 o 
  -2  -3   7      247.81      176.06      6.15 o 
  -1  -3   7     1299.01     1236.74     17.82 o 
   0  -3   7      275.63      257.55      7.77 o 
   1  -3   7      950.72      744.47     13.43 o 
   2  -3   7      742.60      685.80     10.10 o 
   3  -3   7     1122.10     1529.19     22.65 o 
   4  -3   7     1017.21     1164.84     27.12 o 
   5  -3   7       44.45       76.13     12.38 o 
   6  -3   7       83.84       90.60      5.89 o 
   7  -3   7      449.29      463.79     13.10 o 
   8  -3   7      132.18      126.70      7.40 o 
   9  -3   7      174.38      141.63     12.73 o 
  10  -3   7       23.63       10.10     10.11 o 
  11  -3   7        8.63        3.07      9.92 o 
 -13  -2   7        9.54       19.39      8.23 o 
 -12  -2   7       16.19       12.17      8.12 o 
 -11  -2   7       53.49       54.67     22.88 o 
 -10  -2   7       49.52       63.33      8.86 o 
  -9  -2   7       51.64       23.91      8.51 o 
  -8  -2   7       31.82       49.90      5.96 o 
  -7  -2   7      137.74      195.31      6.93 o 
  -6  -2   7      246.43      258.10     11.04 o 
  -5  -2   7      122.74      160.89      9.75 o 
  -4  -2   7       16.63       35.33      3.00 o 
  -3  -2   7      191.36      284.55      7.07 o 
  -2  -2   7      577.56      546.86      8.16 o 
  -1  -2   7      313.91      295.19      6.83 o 
   0  -2   7        1.11       -2.94      2.94 o 
   1  -2   7      127.17      255.07      6.32 o 
   2  -2   7      635.93      764.16     11.83 o 
   3  -2   7     7368.13     6566.79     83.44 o 
   4  -2   7      613.46      500.83      9.51 o 
   5  -2   7      624.91     1084.23     17.04 o 
   6  -2   7     1041.61     1089.21     29.61 o 
   7  -2   7      365.92      853.42     13.76 o 
   8  -2   7        7.83       11.73      5.11 o 
   9  -2   7       89.08       76.16     10.42 o 
  10  -2   7        9.51        3.51      9.07 o 
  11  -2   7      244.24      261.25     16.59 o 
  12  -2   7        5.36        3.50     10.07 o 
 -13  -1   7        1.66       33.01      9.00 o 
 -12  -1   7       10.39        5.04     15.38 o 
 -11  -1   7      284.55      328.07     14.19 o 
 -10  -1   7       27.34       14.79      5.24 o 
  -9  -1   7      698.55      638.99     30.53 o 
  -8  -1   7       35.17       14.52      3.71 o 
  -7  -1   7        9.60       29.58      4.08 o 
  -6  -1   7        8.43        1.33      3.09 o 
  -5  -1   7      776.29     1079.62     21.23 o 
  -4  -1   7      545.29      607.41      7.90 o 
  -3  -1   7     1897.10     1598.67     17.67 o 
  -2  -1   7     2027.78     1954.18     20.58 o 
  -1  -1   7     1879.71     1836.91     19.05 o 
   0  -1   7       57.01       53.27      3.14 o 
   1  -1   7      982.56      841.70     10.86 o 
   2  -1   7     4312.64     5137.07     57.14 o 
   3  -1   7      428.08      510.06      8.25 o 
   4  -1   7     2004.54     2125.46     41.00 o 
   5  -1   7       82.83      104.25      5.35 o 
   6  -1   7       75.34       50.71      4.78 o 
   7  -1   7      752.14      628.24     12.33 o 
   8  -1   7      164.41      106.08      7.01 o 
   9  -1   7      346.56      326.54     34.89 o 
  10  -1   7       11.35        2.65      9.07 o 
  11  -1   7       22.64       37.82     10.42 o 
  12  -1   7        7.04        1.91      9.52 o 
 -13   0   7        2.37       -6.75      7.50 o 
 -12   0   7        5.96       -5.25      6.83 o 
 -11   0   7       31.65        9.95      9.00 o 
 -10   0   7      206.57      231.21      9.88 o 
  -9   0   7       18.25       38.92      4.86 o 
  -8   0   7      157.53      183.72      5.70 o 
  -7   0   7       82.26       53.59      4.10 o 
  -6   0   7      143.47      134.52      5.12 o 
  -5   0   7       16.87       27.45      2.62 o 
  -4   0   7     9603.84     9229.79     77.64 o 
  -3   0   7        2.50       -1.01      2.01 o 
  -2   0   7      254.62      226.70      5.46 o 
  -1   0   7      343.55      325.27      5.81 o 
   0   0   7        2.30        1.17      2.85 o 
   1   0   7      239.65      192.72      4.56 o 
   2   0   7     8557.04    10325.49    127.23 o 
   3   0   7      763.10      685.19     14.60 o 
   4   0   7     3249.69     3319.52     78.08 o 
   5   0   7      139.99      122.58      7.36 o 
   6   0   7       14.14        5.35      4.55 o 
   7   0   7       29.53       37.50      4.73 o 
   8   0   7      591.35      550.39     12.86 o 
   9   0   7      234.02      203.44     13.98 o 
  10   0   7       21.67       17.18      9.25 o 
  11   0   7        1.95       10.73      8.79 o 
  12   0   7       13.05       22.14     10.19 o 
 -13   1   7        1.57       12.76      8.25 o 
 -12   1   7       10.47       10.07      7.88 o 
 -11   1   7      282.77      311.77     25.89 o 
 -10   1   7       27.07       20.35      5.39 o 
  -9   1   7      709.70      661.94     16.51 o 
  -8   1   7       32.66       24.85      5.26 o 
  -7   1   7        9.62       31.09      3.58 o 
  -6   1   7        5.53        1.18      3.00 o 
  -5   1   7      774.40     1063.23     15.91 o 
  -4   1   7      530.37      586.93     11.27 o 
  -3   1   7     1904.11     1579.13     18.80 o 
  -2   1   7     2036.99     1977.02     22.55 o 
  -1   1   7     1886.90     1804.49     23.11 o 
   0   1   7       56.28       61.67      4.10 o 
   1   1   7      989.55      834.71     10.87 o 
   2   1   7     4311.20     5043.22     48.08 o 
   3   1   7      426.79      509.78      8.16 o 
   4   1   7     2000.08     2172.55     28.85 o 
   5   1   7       81.91       97.30      5.25 o 
   6   1   7       77.31       54.58      4.81 o 
   7   1   7      740.40      600.14     12.03 o 
   8   1   7      162.45      117.95     10.82 o 
   9   1   7      343.79      319.55     20.63 o 
  10   1   7       11.56       15.01      8.72 o 
  11   1   7       23.24       48.01     10.67 o 
  12   1   7        7.41       16.43     10.13 o 
 -13   2   7        9.59       15.76      9.00 o 
 -12   2   7       16.37       15.76      9.00 o 
 -11   2   7       51.67       46.89      8.58 o 
 -10   2   7       49.27       52.66      8.40 o 
  -9   2   7       48.76       28.56      5.55 o 
  -8   2   7       31.51       46.73      4.49 o 
  -7   2   7      129.57      187.70      7.91 o 
  -6   2   7      248.63      251.54      7.29 o 
  -5   2   7      119.86      148.61      5.79 o 
  -4   2   7       16.22       27.01      3.19 o 
  -3   2   7      195.64      289.26      7.39 o 
  -2   2   7      580.79      556.93      9.20 o 
  -1   2   7      320.38      301.66      7.47 o 
   0   2   7        1.20        6.11      3.06 o 
   1   2   7      142.59      258.82      7.59 o 
   2   2   7      636.31      754.41     11.86 o 
   3   2   7     7358.98     6489.48     70.14 o 
   4   2   7      619.14      501.64     10.65 o 
   5   2   7      619.42     1067.10     25.82 o 
   6   2   7     1037.82     1057.90     17.26 o 
   7   2   7      365.00      832.68     21.72 o 
   8   2   7        8.17        6.68      5.08 o 
   9   2   7       93.12       91.97     10.42 o 
  10   2   7        9.41       -0.48      8.49 o 
  11   2   7      244.90      258.71     16.31 o 
  12   2   7        5.60       27.51     10.74 o 
 -13   3   7        7.51       12.00     10.50 o 
 -12   3   7       13.80        5.69      8.49 o 
 -11   3   7      495.86      424.56     17.35 o 
 -10   3   7       85.34       97.33     10.11 o 
  -9   3   7      410.61      342.79     10.11 o 
  -8   3   7      500.92      579.76     12.45 o 
  -7   3   7      231.39      314.19     16.57 o 
  -6   3   7     2970.11     2860.05     43.36 o 
  -5   3   7      884.93     1288.19     64.75 o 
  -4   3   7      245.03      307.12      7.82 o 
  -3   3   7     2250.17     2140.88     24.82 o 
  -2   3   7      254.49      180.07      6.08 o 
  -1   3   7     1238.75     1184.27     18.01 o 
   0   3   7      271.72      256.50      7.63 o 
   1   3   7      967.73      745.10     12.71 o 
   2   3   7      737.29      676.38     10.89 o 
   3   3   7     1118.04     1529.30     30.17 o 
   4   3   7     1011.39     1137.41     15.63 o 
   5   3   7       42.65       74.04      6.39 o 
   6   3   7       82.22       84.11      5.81 o 
   7   3   7      450.47      435.22     17.70 o 
   8   3   7      135.70      122.15      7.75 o 
   9   3   7      175.32      157.79      8.43 o 
  10   3   7       22.82       15.61      9.25 o 
  11   3   7        8.74       14.26     11.25 o 
 -13   4   7        7.39       24.76     12.00 o 
 -12   4   7       39.53       60.10     10.90 o 
 -11   4   7      309.30      251.29     15.11 o 
 -10   4   7      110.72      102.65      7.57 o 
  -9   4   7      101.55       89.37      7.07 o 
  -8   4   7      170.81      141.54      6.65 o 
  -7   4   7       10.55       11.12      4.55 o 
  -6   4   7       96.14      155.80      6.24 o 
  -5   4   7      119.40      115.79      4.95 o 
  -4   4   7      468.34      530.15     13.55 o 
  -3   4   7      356.68      478.12     10.27 o 
  -2   4   7      692.35      753.98     13.25 o 
  -1   4   7     1728.09     1516.24     21.37 o 
   0   4   7     1938.88     1835.54     26.64 o 
   1   4   7      910.44     1059.89     16.62 o 
   2   4   7     1497.88     1444.90     23.57 o 
   3   4   7      101.62       81.21      5.05 o 
   4   4   7      100.94      117.11      6.60 o 
   5   4   7      195.87      271.06     10.02 o 
   6   4   7     1314.98     1303.41     27.88 o 
   7   4   7      180.64      177.76     10.04 o 
   8   4   7      524.51      521.81     15.86 o 
   9   4   7       29.23       27.18      7.03 o 
  10   4   7       17.82       27.76     12.00 o 
  11   4   7       18.70       15.76     11.25 o 
 -12   5   7       36.44       24.89     10.41 o 
 -11   5   7       36.88       56.72     10.55 o 
 -10   5   7       91.95       97.65      7.98 o 
  -9   5   7      776.28      719.38     33.03 o 
  -8   5   7      307.45      327.24     14.88 o 
  -7   5   7       50.79       72.09      7.91 o 
  -6   5   7      210.68      213.18     21.56 o 
  -5   5   7      557.88      563.79     15.50 o 
  -4   5   7      681.77      735.46     16.79 o 
  -3   5   7     1159.71     1511.03     27.26 o 
  -2   5   7     3305.80     3388.85     42.14 o 
  -1   5   7     4388.72     4811.57     57.48 o 
   0   5   7      508.95      776.53     14.42 o 
   1   5   7      713.47      705.59     13.36 o 
   2   5   7      152.64      135.45     12.29 o 
   3   5   7      136.97      322.64     10.35 o 
   4   5   7      215.33      185.34      9.75 o 
   5   5   7      891.79      906.95     22.65 o 
   6   5   7       93.70      141.24      9.80 o 
   7   5   7       21.24       30.76      7.91 o 
   8   5   7       19.61       11.20      7.37 o 
   9   5   7       81.68       44.57      8.29 o 
  10   5   7       25.10       32.60      7.49 o 
  11   5   7       17.65       15.76     13.51 o 
 -12   6   7       63.73       94.61     12.91 o 
 -11   6   7      251.65      210.53     10.51 o 
 -10   6   7        7.77       22.73      7.91 o 
  -9   6   7      189.33      171.15      9.88 o 
  -8   6   7       64.82       64.04     13.88 o 
  -7   6   7      214.42      254.48     13.23 o 
  -6   6   7      126.47      101.71      8.97 o 
  -5   6   7      231.74      192.33     12.56 o 
  -4   6   7      101.57       99.24      6.90 o 
  -3   6   7      743.39      763.59     17.99 o 
  -2   6   7      294.69      293.38      9.24 o 
  -1   6   7      697.74      786.08     14.94 o 
   0   6   7       27.98       40.73      5.58 o 
   1   6   7      299.73      648.25     13.38 o 
   2   6   7        6.55       83.54      6.75 o 
   3   6   7      988.01      801.09     17.10 o 
   4   6   7      108.35      101.71      7.29 o 
   5   6   7      608.58      598.15     18.69 o 
   6   6   7       96.32      116.78     10.04 o 
   7   6   7       77.23       49.21      8.74 o 
   8   6   7       67.78       63.57      8.97 o 
   9   6   7      116.35      111.79     10.45 o 
  10   6   7       96.41       92.55     15.38 o 
  11   6   7       42.66       49.52     15.01 o 
 -12   7   7       50.20       84.78     17.26 o 
 -11   7   7        9.37       40.56      7.82 o 
 -10   7   7      121.84      107.92      9.42 o 
  -9   7   7      148.51      157.07     11.32 o 
  -8   7   7      135.26      113.23     10.57 o 
  -7   7   7      217.45      200.89     12.06 o 
  -6   7   7     1440.14     1274.24     29.69 o 
  -5   7   7      677.66      604.75     24.76 o 
  -4   7   7      303.74      321.27     11.65 o 
  -3   7   7      860.65      899.06     18.94 o 
  -2   7   7      305.62      355.15     14.40 o 
  -1   7   7      951.87      753.78     15.10 o 
   0   7   7      317.32      311.80      9.79 o 
   1   7   7      257.48      247.87     11.70 o 
   2   7   7      458.45      493.84     14.13 o 
   3   7   7      257.43      252.68     10.52 o 
   4   7   7      466.40      427.89     18.01 o 
   5   7   7      140.94      208.69     12.39 o 
   6   7   7       93.39       72.43     10.13 o 
   7   7   7       75.67       60.28      9.51 o 
   8   7   7       95.73      107.25     10.64 o 
   9   7   7       25.56       -6.32     13.51 o 
  10   7   7       52.22       60.76      9.72 o 
  11   7   7       14.31        0.75     13.51 o 
 -11   8   7       19.67       23.69      8.32 o 
 -10   8   7       27.97       22.35      8.11 o 
  -9   8   7       18.40       38.44     10.50 o 
  -8   8   7      252.56      344.74     16.88 o 
  -7   8   7       11.89       18.20      8.11 o 
  -6   8   7       58.68       37.05      9.27 o 
  -5   8   7      171.73      203.05     18.38 o 
  -4   8   7      456.44      455.11     25.90 o 
  -3   8   7      299.61      255.20     11.15 o 
  -2   8   7      613.78      554.01     15.02 o 
  -1   8   7       15.99        9.02      5.01 o 
   0   8   7      559.19      518.61     21.55 o 
   1   8   7       15.71       37.53      7.96 o 
   2   8   7      750.61      691.72     25.30 o 
   3   8   7      144.18      217.61     10.50 o 
   4   8   7      566.16      509.89     19.23 o 
   5   8   7      147.10      171.46     12.70 o 
   6   8   7      787.77      829.25     51.77 o 
   7   8   7       28.23       39.88     10.13 o 
   8   8   7      170.08      165.85     13.23 o 
   9   8   7       24.86       31.51      9.72 o 
  10   8   7       31.68       28.43      9.91 o 
 -11   9   7      121.87      134.79     13.55 o 
 -10   9   7      120.88       94.51     11.53 o 
  -9   9   7      151.19      161.37     13.46 o 
  -8   9   7      109.97      132.52     17.63 o 
  -7   9   7       52.59       49.39     10.04 o 
  -6   9   7      422.00      370.53     17.41 o 
  -5   9   7      137.00      151.71     12.26 o 
  -4   9   7      268.51      290.17     15.26 o 
  -3   9   7      507.18      530.52     16.44 o 
  -2   9   7      653.10      649.69     17.67 o 
  -1   9   7      752.54      834.25     17.27 o 
   0   9   7       16.75       39.22      6.26 o 
   1   9   7      618.20      475.85     18.36 o 
   2   9   7       16.20       65.39      8.16 o 
   3   9   7      236.38      411.59     14.53 o 
   4   9   7      239.08      228.08     22.13 o 
   5   9   7      298.61      317.39     20.63 o 
   6   9   7      206.65      189.95     14.21 o 
   7   9   7       16.48       51.81     10.79 o 
   8   9   7       70.85       86.32     11.53 o 
   9   9   7      166.66      179.09     15.38 o 
  10   9   7       41.50       24.47     10.79 o 
 -10  10   7       54.80       43.69     11.35 o 
  -9  10   7       76.09       60.14     11.86 o 
  -8  10   7       42.97       22.00     10.04 o 
  -7  10   7       64.00       73.30     11.40 o 
  -6  10   7       17.07       10.76      9.27 o 
  -5  10   7        3.72       -0.71     13.51 o 
  -4  10   7       38.28       50.16     12.76 o 
  -3  10   7      512.50      533.35     22.66 o 
  -2  10   7      319.88      323.55     13.54 o 
  -1  10   7      665.35      615.62     26.44 o 
   0  10   7      148.67      152.81     10.38 o 
   1  10   7      639.39      717.01     19.31 o 
   2  10   7      844.24      780.79     20.30 o 
   3  10   7      690.98      666.38     24.03 o 
   4  10   7      357.63      442.13     30.76 o 
   5  10   7       85.68      121.65     13.14 o 
   6  10   7      238.01      148.99     13.67 o 
   7  10   7      144.66      132.58     22.88 o 
   8  10   7       76.93       91.21     12.80 o 
   9  10   7       26.13       33.22     11.53 o 
 -10  11   7       92.02       90.60     13.34 o 
  -9  11   7       19.37        0.69     10.25 o 
  -8  11   7       36.28       22.91     14.26 o 
  -7  11   7       11.19       15.93     10.25 o 
  -6  11   7      164.74      150.30     14.41 o 
  -5  11   7       53.69       36.60     10.99 o 
  -4  11   7      268.39      241.25     16.34 o 
  -3  11   7      351.86      380.39     15.83 o 
  -2  11   7      552.09      602.68     19.03 o 
  -1  11   7      153.59      199.46     15.24 o 
   0  11   7      441.44      441.52     15.86 o 
   1  11   7      390.95      300.36     14.74 o 
   2  11   7      207.90      199.28     15.67 o 
   3  11   7      153.84      177.01     15.06 o 
   4  11   7      257.38      252.54     16.34 o 
   5  11   7       12.36       17.42     10.64 o 
   6  11   7       47.39       41.67     11.86 o 
   7  11   7       33.39       17.83     23.63 o 
   8  11   7        6.12      -10.13     11.25 o 
   9  11   7       15.79       14.66     11.93 o 
  -9  12   7       16.17       30.91     12.39 o 
  -8  12   7       13.39       40.11     12.60 o 
  -7  12   7       19.94       40.03     12.06 o 
  -6  12   7       15.68       17.45     11.32 o 
  -5  12   7       74.27       80.26     13.14 o 
  -4  12   7      117.78      138.13     14.74 o 
  -3  12   7      146.15      202.80     13.21 o 
  -2  12   7      279.78      229.40     13.27 o 
  -1  12   7        6.96        2.53      9.27 o 
   0  12   7        3.83       -4.50      9.02 o 
   1  12   7        7.64       17.85      8.32 o 
   2  12   7      409.85      395.45     16.55 o 
   3  12   7       66.79       50.41     11.86 o 
   4  12   7       74.80      101.72     13.99 o 
   5  12   7       23.61       14.64     11.32 o 
   6  12   7       32.56       50.47     14.26 o 
   7  12   7       37.51       56.28     12.70 o 
   8  12   7       51.08       40.56     13.46 o 
  -8  13   7       11.99        2.15     11.86 o 
  -7  13   7      153.83      135.29     15.68 o 
  -6  13   7       13.54       18.58     12.06 o 
  -5  13   7      196.57      192.85     16.88 o 
  -4  13   7      133.63      125.27     16.88 o 
  -3  13   7       44.62       98.52     14.21 o 
  -2  13   7       90.10       64.26     12.73 o 
  -1  13   7      171.14      226.27     16.71 o 
   0  13   7       10.43       -3.20     21.38 o 
   1  13   7       53.13       66.78     12.46 o 
   2  13   7       15.86       20.26     11.14 o 
   3  13   7       74.99       86.03     14.53 o 
   4  13   7       45.07       38.87     19.51 o 
   5  13   7      167.42      151.81     16.88 o 
   6  13   7       46.88       50.33     18.01 o 
   7  13   7      106.89       90.30     15.32 o 
  -7  14   7       25.61       14.05     14.26 o 
  -6  14   7       27.74       29.46     18.38 o 
  -5  14   7      230.33      172.58     17.63 o 
  -4  14   7       16.85       35.47     15.01 o 
  -3  14   7       47.40       71.89     27.39 o 
  -2  14   7       84.17       62.28     18.76 o 
  -1  14   7       14.30        6.46     10.87 o 
   0  14   7        9.04       10.42     11.93 o 
   1  14   7        4.96       12.00     16.51 o 
   2  14   7       28.54       24.93     21.76 o 
   3  14   7       27.69       36.59     13.46 o 
   4  14   7       37.49       59.55     16.51 o 
   5  14   7      197.58      200.38     18.56 o 
   6  14   7       17.75       15.48     13.15 o 
  -6  15   7       42.61       51.39     18.38 o 
  -5  15   7        6.90       16.39     13.87 o 
  -4  15   7       22.34        9.55     28.14 o 
  -3  15   7       55.66       72.03     21.01 o 
  -2  15   7      144.75      139.56     22.51 o 
  -1  15   7       22.72       45.02     13.46 o 
   0  15   7      355.44      353.41     22.01 o 
   1  15   7       80.00       87.79     21.01 o 
   2  15   7       63.01       87.04     21.01 o 
   3  15   7       48.06       37.52     19.51 o 
   4  15   7      162.50      131.81     17.83 o 
   5  15   7       24.34       46.89     16.88 o 
  -4  16   7        2.14        2.25     18.01 o 
  -3  16   7       73.15      107.29     23.26 o 
  -2  16   7       11.71       38.27     19.51 o 
  -1  16   7       59.11       63.78     22.51 o 
   0  16   7       28.33       23.26     19.51 o 
   1  16   7       38.77       57.02     20.26 o 
   2  16   7      119.96      126.05     23.26 o 
   3  16   7        2.96       -2.25     18.76 o 
  -4 -16   8      178.33      165.07     25.51 o 
  -3 -16   8       85.98       31.51     20.26 o 
  -2 -16   8      117.23      102.04     24.01 o 
  -1 -16   8        2.65      -10.23     22.51 o 
   0 -16   8       27.31       37.71     24.01 o 
   1 -16   8      124.47      119.30     24.01 o 
   2 -16   8        8.34       47.27     19.51 o 
   3 -16   8      136.76       98.29     21.76 o 
  -6 -15   8       47.30       34.77     14.60 o 
  -5 -15   8       95.13      105.04     22.51 o 
  -4 -15   8       11.13       -9.00     17.26 o 
  -3 -15   8       36.11       27.01     19.51 o 
  -2 -15   8       48.45       48.68     14.05 o 
  -1 -15   8       58.79       82.92     24.01 o 
   0 -15   8       37.36       58.08     14.30 o 
   1 -15   8       32.66       33.01     17.26 o 
   2 -15   8      201.30      142.56     23.26 o 
   3 -15   8       11.41       17.26     17.26 o 
   4 -15   8       86.06       96.04     21.01 o 
   5 -15   8       17.83       10.99     15.76 o 
  -7 -14   8      103.27      138.95     27.76 o 
  -6 -14   8       16.82       45.57     13.52 o 
  -5 -14   8      115.02      146.10     16.88 o 
  -4 -14   8      144.53      138.83     16.13 o 
  -3 -14   8       19.28        9.00     15.01 o 
  -2 -14   8       43.35       53.37     12.73 o 
  -1 -14   8      147.09      124.92     14.30 o 
   0 -14   8      101.66      135.01     15.11 o 
   1 -14   8      191.36      148.81     21.76 o 
   2 -14   8       31.26       -1.50     15.01 o 
   3 -14   8       15.13       36.75     13.88 o 
   4 -14   8       22.35       52.51     13.87 o 
   5 -14   8       70.50      139.21     16.58 o 
   6 -14   8       44.44       78.14     13.14 o 
  -8 -13   8       74.67       69.11     14.21 o 
  -7 -13   8       66.42       94.36     14.78 o 
  -6 -13   8       40.94       49.87     13.14 o 
  -5 -13   8       80.29       93.58     13.86 o 
  -4 -13   8       67.21       57.07     12.93 o 
  -3 -13   8      297.19      213.84     23.26 o 
  -2 -13   8       83.83       79.28     12.99 o 
  -1 -13   8      176.11      141.62     15.38 o 
   0 -13   8        1.07       18.62     10.34 o 
   1 -13   8       59.23       43.20     11.93 o 
   2 -13   8       76.32       42.02     16.51 o 
   3 -13   8       68.88       86.81     13.52 o 
   4 -13   8       19.21       18.92     11.89 o 
   5 -13   8       20.92       12.76     21.01 o 
   6 -13   8       17.51       26.53     11.08 o 
   7 -13   8      118.25      163.06     14.63 o 
  -9 -12   8       54.77       70.72     21.62 o 
  -8 -12   8       25.58       28.63     11.35 o 
  -7 -12   8       10.18        8.19     11.53 o 
  -6 -12   8      142.44      149.13     24.39 o 
  -5 -12   8      395.13      352.00     19.97 o 
  -4 -12   8      548.16      618.14     25.40 o 
  -3 -12   8      105.91      122.83     11.10 o 
  -2 -12   8      262.86      230.40     20.63 o 
  -1 -12   8       17.61        9.92     21.01 o 
   0 -12   8        3.29       -5.63      9.55 o 
   1 -12   8       34.60       58.33     11.40 o 
   2 -12   8       83.11       84.59     19.05 o 
   3 -12   8       56.46       58.63     12.39 o 
   4 -12   8      102.90      105.48     13.87 o 
   5 -12   8       18.53       20.03     11.18 o 
   6 -12   8       75.04       66.98     11.21 o 
   7 -12   8        9.47       24.82     12.37 o 
   8 -12   8       57.60       61.42     11.54 o 
 -10 -11   8       13.16       35.00     10.32 o 
  -9 -11   8       38.65       25.35      9.58 o 
  -8 -11   8      229.44      241.94     16.75 o 
  -7 -11   8      135.76      145.01     32.64 o 
  -6 -11   8      151.10      147.22     14.06 o 
  -5 -11   8       65.66       55.84     17.63 o 
  -4 -11   8      312.48      292.96     17.72 o 
  -3 -11   8      140.25      141.29     10.81 o 
  -2 -11   8      147.91      131.05     10.54 o 
  -1 -11   8      190.37      212.65     14.58 o 
   0 -11   8       59.50       39.02      9.80 o 
   1 -11   8      125.93      107.98     12.39 o 
   2 -11   8      501.85      392.05     16.36 o 
   3 -11   8       39.26       17.61      9.71 o 
   4 -11   8      356.08      319.43     22.88 o 
   5 -11   8       33.18        9.91      9.71 o 
   6 -11   8      296.70      274.84     16.85 o 
   7 -11   8        7.46        3.51      9.56 o 
   8 -11   8       19.72        9.99      9.79 o 
 -10 -10   8       15.98       15.92      9.13 o 
  -9 -10   8       55.25       47.74      9.56 o 
  -8 -10   8       36.60       52.29     11.18 o 
  -7 -10   8        2.53        0.97      8.97 o 
  -6 -10   8       14.78        6.59      9.37 o 
  -5 -10   8       12.22        5.50      9.51 o 
  -4 -10   8      143.41      167.04     10.72 o 
  -3 -10   8      860.69      734.01     31.25 o 
  -2 -10   8       77.36       76.38     10.47 o 
  -1 -10   8     1445.20     1191.51     29.88 o 
   0 -10   8       55.37       78.73      8.78 o 
   1 -10   8     1311.56     1186.18     25.90 o 
   2 -10   8      165.37      165.80     11.08 o 
   3 -10   8      295.26      233.56     15.28 o 
   4 -10   8      177.90      130.55     13.14 o 
   5 -10   8      632.16      626.36     28.89 o 
   6 -10   8       62.51       66.99      9.61 o 
   7 -10   8       61.54       94.60     11.13 o 
   8 -10   8       39.69       40.10      9.99 o 
   9 -10   8       12.99       22.11      8.87 o 
 -11  -9   8       21.68       41.24     12.56 o 
 -10  -9   8      126.93      163.13     14.75 o 
  -9  -9   8       58.67       80.11      9.94 o 
  -8  -9   8      195.98      172.08     11.33 o 
  -7  -9   8      128.66      162.91     12.93 o 
  -6  -9   8      169.24      179.80     13.14 o 
  -5  -9   8      123.15      152.57     12.39 o 
  -4  -9   8      545.38      489.03     22.85 o 
  -3  -9   8      743.21      611.06     18.64 o 
  -2  -9   8      167.98      207.12     10.38 o 
  -1  -9   8      355.90      308.16     12.27 o 
   0  -9   8      109.27      126.94     11.46 o 
   1  -9   8      315.86      283.45     12.36 o 
   2  -9   8      259.53      289.28     19.02 o 
   3  -9   8       68.56       62.97      8.48 o 
   4  -9   8       26.00       24.87      9.00 o 
   5  -9   8      233.26      202.28     12.32 o 
   6  -9   8      322.35      329.29     14.87 o 
   7  -9   8      181.54      169.07     11.98 o 
   8  -9   8       21.41       18.61      7.18 o 
   9  -9   8       77.60       78.83     10.49 o 
  10  -9   8        5.29        6.68     13.46 o 
 -11  -8   8       14.56       14.97      7.80 o 
 -10  -8   8      179.68      166.95     12.65 o 
  -9  -8   8       46.82       47.64      8.60 o 
  -8  -8   8      100.76       86.38      9.35 o 
  -7  -8   8       12.89       11.16      8.63 o 
  -6  -8   8      216.52      179.59     15.76 o 
  -5  -8   8       69.13       94.92     10.25 o 
  -4  -8   8      642.10      578.77     19.74 o 
  -3  -8   8      171.75      149.05      9.01 o 
  -2  -8   8      523.58      568.33     15.71 o 
  -1  -8   8       95.87      115.59      7.13 o 
   0  -8   8     1055.83     1020.68     21.23 o 
   1  -8   8       33.37       49.15      6.93 o 
   2  -8   8     1145.48     1225.29     24.39 o 
   3  -8   8      492.89      383.18     13.74 o 
   4  -8   8      311.59      298.64     19.13 o 
   5  -8   8      181.65      183.44     13.35 o 
   6  -8   8      406.42      335.58     18.97 o 
   7  -8   8       27.96       21.44      7.98 o 
   8  -8   8       85.24       96.31      8.27 o 
   9  -8   8       18.00       19.96      8.65 o 
  10  -8   8      144.19      148.19     24.49 o 
 -12  -7   8       46.30       92.54     13.60 o 
 -11  -7   8       54.57       55.23     11.03 o 
 -10  -7   8      160.53      227.19     11.18 o 
  -9  -7   8       51.03       55.77      7.98 o 
  -8  -7   8      356.63      364.58     13.46 o 
  -7  -7   8      478.76      446.32     17.09 o 
  -6  -7   8      246.58      163.14     11.86 o 
  -5  -7   8      429.77      390.21     14.67 o 
  -4  -7   8      192.45      226.53      9.63 o 
  -3  -7   8      137.84      194.61     14.44 o 
  -2  -7   8      340.58      362.25     10.49 o 
  -1  -7   8      280.17      339.78     12.45 o 
   0  -7   8      424.47      406.69     11.03 o 
   1  -7   8      791.61      887.75     16.70 o 
   2  -7   8     1061.58     1154.65     22.53 o 
   3  -7   8      226.33      190.79      9.56 o 
   4  -7   8       96.88       71.46      8.27 o 
   5  -7   8      555.68      398.14     17.27 o 
   6  -7   8      102.42       80.20      8.89 o 
   7  -7   8       62.05       79.76      7.30 o 
   8  -7   8       49.32       66.41     10.70 o 
   9  -7   8       18.90        3.94      8.05 o 
  10  -7   8       12.02       22.14      8.07 o 
 -12  -6   8        7.06       -5.85     10.96 o 
 -11  -6   8      255.55      257.62     16.75 o 
 -10  -6   8      103.74       99.54     20.63 o 
  -9  -6   8      215.77      243.22     11.21 o 
  -8  -6   8      103.19       88.78      8.11 o 
  -7  -6   8      312.40      266.78     17.41 o 
  -6  -6   8       32.75       38.53      7.91 o 
  -5  -6   8      495.87      415.08     12.32 o 
  -4  -6   8      289.13      278.61     10.50 o 
  -3  -6   8     2024.08     1554.29     35.10 o 
  -2  -6   8      117.98      119.16      6.36 o 
  -1  -6   8     2025.61     1891.86     26.96 o 
   0  -6   8      532.35      455.00     11.02 o 
   1  -6   8      491.94      400.34     10.69 o 
   2  -6   8     1088.11     1021.57     21.84 o 
   3  -6   8      555.65      391.83     14.11 o 
   4  -6   8       86.05      104.74      6.94 o 
   5  -6   8     3154.21     2551.99     41.70 o 
   6  -6   8      420.89      469.81     12.39 o 
   7  -6   8      136.22      208.45     10.92 o 
   8  -6   8       70.13       73.77      8.58 o 
   9  -6   8       90.08      131.73      9.98 o 
  10  -6   8       79.20       74.20     16.07 o 
  11  -6   8       34.44       41.24     13.88 o 
 -12  -5   8      121.93      134.02     13.60 o 
 -11  -5   8       41.97       90.28     11.80 o 
 -10  -5   8       11.96       15.54      5.87 o 
  -9  -5   8      462.06      328.15     11.80 o 
  -8  -5   8       53.67       71.81     12.50 o 
  -7  -5   8      265.26      373.34     12.25 o 
  -6  -5   8      200.25      192.09     21.01 o 
  -5  -5   8       79.01      119.21      5.97 o 
  -4  -5   8       89.81       90.37      8.57 o 
  -3  -5   8      941.53      833.42     16.98 o 
  -2  -5   8      135.56      234.93      8.69 o 
  -1  -5   8     1411.95     1283.42     19.90 o 
   0  -5   8     3022.12     3179.54     40.29 o 
   1  -5   8     2316.10     3334.51     42.07 o 
   2  -5   8      219.95      246.86     15.57 o 
   3  -5   8      172.10      152.75      8.66 o 
   4  -5   8     2122.25     2171.22     30.12 o 
   5  -5   8      147.46      161.92      9.31 o 
   6  -5   8      178.14      226.23     18.66 o 
   7  -5   8       26.17       74.43      8.05 o 
   8  -5   8       52.92       30.02      7.43 o 
   9  -5   8       92.87      117.49      9.48 o 
  10  -5   8        7.63        2.10     17.26 o 
  11  -5   8        1.74      -11.36     11.36 o 
 -13  -4   8       51.45       19.51     12.76 o 
 -12  -4   8       10.99       12.76      9.65 o 
 -11  -4   8      263.97      221.99     22.88 o 
 -10  -4   8      241.26      258.16     15.14 o 
  -9  -4   8       39.35       58.61      6.55 o 
  -8  -4   8      781.14      745.81     18.92 o 
  -7  -4   8      627.87      570.08     13.80 o 
  -6  -4   8      278.49      290.69      8.98 o 
  -5  -4   8      607.95      660.23     13.96 o 
  -4  -4   8      284.97      333.42     14.19 o 
  -3  -4   8      107.00      131.64      6.78 o 
  -2  -4   8     5796.15     6665.15     77.82 o 
  -1  -4   8     1739.87     1603.67     22.74 o 
   0  -4   8     8604.51     9018.59    106.02 o 
   1  -4   8      200.04      185.93      7.47 o 
   2  -4   8     2242.41     2076.01     39.10 o 
   3  -4   8       40.43       75.12     11.91 o 
   4  -4   8      231.69      266.94      7.06 o 
   5  -4   8      380.93      315.18     10.10 o 
   6  -4   8      115.54       90.96      8.98 o 
   7  -4   8      394.08      333.46     14.58 o 
   8  -4   8      218.64      253.63     19.10 o 
   9  -4   8      135.88      129.40      8.24 o 
  10  -4   8       72.46       72.78     12.49 o 
  11  -4   8       24.67        8.06     14.63 o 
 -13  -3   8       26.52       24.01     10.50 o 
 -12  -3   8      128.82      135.69     12.15 o 
 -11  -3   8       72.05       76.78     10.11 o 
 -10  -3   8      129.24      150.34     11.66 o 
  -9  -3   8      126.22      234.48     42.39 o 
  -8  -3   8       98.07      146.62      6.57 o 
  -7  -3   8      531.93      490.46     10.75 o 
  -6  -3   8       11.91       33.86      4.44 o 
  -5  -3   8      455.04      449.00      7.92 o 
  -4  -3   8     1211.29     1315.88     16.77 o 
  -3  -3   8     1115.15     1315.28     15.54 o 
  -2  -3   8       33.86       26.77      4.10 o 
  -1  -3   8      519.75      506.55     10.35 o 
   0  -3   8      338.60      375.03      9.60 o 
   1  -3   8       88.66      121.22      6.55 o 
   2  -3   8      896.60      877.53     12.87 o 
   3  -3   8      525.70      333.92      6.76 o 
   4  -3   8     2694.75     2682.63     40.49 o 
   5  -3   8      559.52      597.29     13.33 o 
   6  -3   8       50.01       72.52      7.01 o 
   7  -3   8      334.73      259.21     10.65 o 
   8  -3   8       21.24       24.37      6.24 o 
   9  -3   8       86.58       80.67      6.81 o 
  10  -3   8        3.31       11.29     10.11 o 
  11  -3   8       20.57       24.47     11.10 o 
 -13  -2   8      116.79      117.05     13.51 o 
 -12  -2   8       14.41        4.14      7.98 o 
 -11  -2   8      158.82      131.00     11.24 o 
 -10  -2   8       21.15       24.11     13.88 o 
  -9  -2   8      151.60      121.09      6.51 o 
  -8  -2   8       42.33       58.60      5.63 o 
  -7  -2   8       68.49       78.58      7.36 o 
  -6  -2   8      283.69      329.64      9.96 o 
  -5  -2   8     2408.43     1904.16     36.10 o 
  -4  -2   8      320.72      352.03      7.31 o 
  -3  -2   8     1264.91     1059.83     17.37 o 
  -2  -2   8      639.04      649.61     11.48 o 
  -1  -2   8      640.31      523.86      9.20 o 
   0  -2   8        1.99       12.65      3.69 o 
   1  -2   8       81.38      195.38      6.02 o 
   2  -2   8      113.80      106.78      4.41 o 
   3  -2   8     2622.30     2142.72     41.25 o 
   4  -2   8       55.48       21.57      3.44 o 
   5  -2   8     2231.07     1672.76     27.19 o 
   6  -2   8      306.37      309.50     15.16 o 
   7  -2   8     1845.72     1454.46     25.81 o 
   8  -2   8       63.58       46.91      6.36 o 
   9  -2   8       71.18      155.31     12.49 o 
  10  -2   8        6.43       10.28      9.75 o 
  11  -2   8       17.27       31.42     10.88 o 
 -13  -1   8        1.65        9.00      9.00 o 
 -12  -1   8      165.31      172.87     11.68 o 
 -11  -1   8       73.54      106.72     17.63 o 
 -10  -1   8       40.41       28.23      7.72 o 
  -9  -1   8       80.12      113.85      8.26 o 
  -8  -1   8      122.03      111.10      5.26 o 
  -7  -1   8      422.83      429.40      9.37 o 
  -6  -1   8      231.69      251.20      6.76 o 
  -5  -1   8      293.22      327.94     11.10 o 
  -4  -1   8    15555.37    18416.14    182.79 o 
  -3  -1   8     1504.76     1946.06     19.12 o 
  -2  -1   8       76.51       86.58      4.17 o 
  -1  -1   8      275.98      434.61      8.30 o 
   0  -1   8     6574.14     6856.13     63.78 o 
   1  -1   8      111.00      133.29      4.81 o 
   2  -1   8     1647.95     1462.43     16.77 o 
   3  -1   8      199.11      252.53      9.94 o 
   4  -1   8     2634.68     2619.01     72.23 o 
   5  -1   8      291.40      246.44      8.10 o 
   6  -1   8     1874.72     2252.13     39.66 o 
   7  -1   8      236.95      170.85      8.41 o 
   8  -1   8      211.09      171.04      8.46 o 
   9  -1   8       75.72       84.56     10.79 o 
  10  -1   8        5.04       10.93     10.50 o 
  11  -1   8       18.04       33.79     12.76 o 
 -13   0   8        4.28        5.25      9.00 o 
 -12   0   8       20.71       48.02      9.75 o 
 -11   0   8       91.07       88.21      9.75 o 
 -10   0   8      927.12      854.69     22.86 o 
  -9   0   8        9.28       -4.52      4.52 o 
  -8   0   8      963.54      924.19     13.74 o 
  -7   0   8      226.51      228.59      6.60 o 
  -6   0   8      102.35      147.50      5.90 o 
  -5   0   8      185.79      160.28      5.17 o 
  -4   0   8      145.77      275.65      5.43 o 
  -3   0   8       10.06        3.30      2.68 o 
  -2   0   8      134.64      265.62      6.62 o 
  -1   0   8       48.56       83.78      3.88 o 
   0   0   8     5906.19     5794.93     54.38 o 
   1   0   8        3.40        2.28      2.59 o 
   2   0   8      684.65      267.27      4.88 o 
   3   0   8       67.34      133.32      6.80 o 
   4   0   8     1466.76     1227.28     18.64 o 
   5   0   8        5.50        8.14      3.94 o 
   6   0   8       22.74       26.62      4.88 o 
   7   0   8       12.65       41.84      4.99 o 
   8   0   8      532.00      503.42     13.29 o 
   9   0   8        2.65        7.44      8.49 o 
  10   0   8      129.04      148.56     13.03 o 
  11   0   8        5.26       27.51     10.07 o 
 -13   1   8        1.59        6.75      9.00 o 
 -12   1   8      167.89      215.34     15.76 o 
 -11   1   8       72.67      108.26     10.13 o 
 -10   1   8       38.42       17.45      6.85 o 
  -9   1   8       84.37      122.44      6.66 o 
  -8   1   8      121.31      108.63      5.01 o 
  -7   1   8      427.54      458.57     20.02 o 
  -6   1   8      231.75      239.92     10.15 o 
  -5   1   8      295.86      330.83     11.70 o 
  -4   1   8    15547.93    18416.10    242.41 o 
  -3   1   8     1501.43     1935.09     20.71 o 
  -2   1   8       69.96       80.97      5.09 o 
  -1   1   8      267.04      423.19      9.27 o 
   0   1   8     6568.99     6772.78     76.67 o 
   1   1   8      114.82      135.83      4.32 o 
   2   1   8     1653.09     1432.75     16.47 o 
   3   1   8      194.43      250.56      7.28 o 
   4   1   8     2626.44     2583.26     47.22 o 
   5   1   8      290.30      227.60      9.86 o 
   6   1   8     1884.14     2225.06     39.85 o 
   7   1   8      237.13      188.15      8.23 o 
   8   1   8      208.73      189.14      8.97 o 
   9   1   8       78.50       69.34     10.33 o 
  10   1   8        4.78        8.16      9.75 o 
  11   1   8       17.77       35.61     11.63 o 
 -13   2   8      115.69      124.55     13.51 o 
 -12   2   8       14.64        3.00      9.75 o 
 -11   2   8      158.16      134.14     13.13 o 
 -10   2   8       21.51       12.17     10.88 o 
  -9   2   8      152.78      133.91      6.03 o 
  -8   2   8       41.78       54.81      5.75 o 
  -7   2   8       68.03       68.25      4.89 o 
  -6   2   8      282.86      313.17      8.53 o 
  -5   2   8     2418.20     1911.45     42.56 o 
  -4   2   8      319.05      365.41     10.83 o 
  -3   2   8     1278.43     1094.43     22.63 o 
  -2   2   8      637.85      644.99     11.50 o 
  -1   2   8      631.49      525.34     10.27 o 
   0   2   8        2.15        5.72      3.14 o 
   1   2   8       82.45      189.35      6.92 o 
   2   2   8      115.17      108.97      4.41 o 
   3   2   8     2619.83     2081.51     24.66 o 
   4   2   8       55.91       20.97      5.04 o 
   5   2   8     2215.48     1662.76     35.50 o 
   6   2   8      304.66      308.85      9.25 o 
   7   2   8     1835.44     1415.73     50.20 o 
   8   2   8       64.07       54.57      6.45 o 
   9   2   8       69.83      161.18      8.10 o 
  10   2   8        6.34        9.27      9.84 o 
  11   2   8       17.64       17.14     10.13 o 
 -13   3   8       26.53       21.01     11.25 o 
 -12   3   8      125.92      128.28     12.04 o 
 -11   3   8       72.14       69.57      7.78 o 
 -10   3   8      130.44      109.55     19.51 o 
  -9   3   8      124.69      221.98     21.38 o 
  -8   3   8       99.74      141.29      6.61 o 
  -7   3   8      549.23      476.06     11.15 o 
  -6   3   8       11.62       33.31      4.53 o 
  -5   3   8      472.49      455.83      9.59 o 
  -4   3   8     1208.30     1291.13     40.22 o 
  -3   3   8     1124.62     1330.31     17.35 o 
  -2   3   8       26.29       15.83      3.46 o 
  -1   3   8      523.92      482.70      9.20 o 
   0   3   8      341.93      370.39      8.95 o 
   1   3   8       84.89      115.06      5.59 o 
   2   3   8      893.38      858.02     14.27 o 
   3   3   8      539.60      365.26     14.40 o 
   4   3   8     2706.66     2638.61     30.53 o 
   5   3   8      559.40      570.13     12.27 o 
   6   3   8       52.04       86.30      9.90 o 
   7   3   8      339.87      256.95     10.85 o 
   8   3   8       23.96       15.01      6.36 o 
   9   3   8       90.92       92.66      7.33 o 
  10   3   8        3.51       20.21     13.13 o 
  11   3   8       20.86       45.02     12.76 o 
 -13   4   8       52.06       58.52     13.51 o 
 -12   4   8       11.09        3.26      9.43 o 
 -11   4   8      265.80      225.98     26.26 o 
 -10   4   8      245.31      262.89     10.50 o 
  -9   4   8       39.53       54.05      5.75 o 
  -8   4   8      789.04      749.73     14.48 o 
  -7   4   8      626.52      570.65     11.90 o 
  -6   4   8      277.17      295.40     11.26 o 
  -5   4   8      609.44      680.09     16.09 o 
  -4   4   8      274.92      302.55      7.81 o 
  -3   4   8      109.05      127.55      6.06 o 
  -2   4   8     5785.12     6597.57     76.14 o 
  -1   4   8     1744.05     1619.76     22.80 o 
   0   4   8     8605.79     9232.03    104.51 o 
   1   4   8      198.20      168.91      6.71 o 
   2   4   8     2246.66     2102.37     40.85 o 
   3   4   8       39.59       77.86      8.50 o 
   4   4   8      242.46      278.83      8.68 o 
   5   4   8      383.92      335.99     14.18 o 
   6   4   8      111.42       99.67      8.97 o 
   7   4   8      390.82      320.68     13.46 o 
   8   4   8      218.41      215.11     19.88 o 
   9   4   8      135.35      129.33      9.16 o 
  10   4   8       71.65       78.03     14.26 o 
  11   4   8       24.16       15.76     12.76 o 
 -12   5   8      121.73      124.08     13.31 o 
 -11   5   8       43.47       72.60     11.51 o 
 -10   5   8       11.94        9.04      6.17 o 
  -9   5   8      468.53      354.93     12.71 o 
  -8   5   8       55.35       65.55      9.44 o 
  -7   5   8      258.46      336.16     15.38 o 
  -6   5   8      200.21      212.40     22.30 o 
  -5   5   8       72.43       84.86      5.69 o 
  -4   5   8       91.33       77.77      6.32 o 
  -3   5   8      922.60      822.00     16.82 o 
  -2   5   8      131.75      198.63      7.39 o 
  -1   5   8     1409.03     1296.45     24.39 o 
   0   5   8     3022.99     3106.33     39.46 o 
   1   5   8     2324.50     3349.75     42.04 o 
   2   5   8      223.01      232.49     12.05 o 
   3   5   8      166.05      128.97      7.29 o 
   4   5   8     2116.88     2193.33     36.28 o 
   5   5   8      145.34      171.75     10.57 o 
   6   5   8      181.51      225.32     12.00 o 
   7   5   8       23.39       71.53     20.63 o 
   8   5   8       52.56       39.25      9.00 o 
   9   5   8       92.52      110.93      9.91 o 
  10   5   8        7.54        6.39      7.36 o 
  11   5   8        1.85       -6.00     12.76 o 
 -12   6   8        7.01      -11.55     18.38 o 
 -11   6   8      258.31      252.81     14.67 o 
 -10   6   8      105.11      103.81      8.82 o 
  -9   6   8      222.32      246.40     17.05 o 
  -8   6   8      100.28       66.78     14.63 o 
  -7   6   8      320.34      274.00     13.76 o 
  -6   6   8       32.35       45.98     12.00 o 
  -5   6   8      495.77      394.58     12.20 o 
  -4   6   8      286.11      295.12     11.91 o 
  -3   6   8     2025.50     1553.98     32.70 o 
  -2   6   8      117.42      123.36      6.65 o 
  -1   6   8     1989.81     1818.84     26.10 o 
   0   6   8      535.24      446.76     11.50 o 
   1   6   8      503.42      420.58     10.87 o 
   2   6   8     1093.57     1088.10     21.13 o 
   3   6   8      541.28      394.09     12.36 o 
   4   6   8       88.40      111.49      9.51 o 
   5   6   8     3155.83     2580.98     79.91 o 
   6   6   8      420.18      452.70     22.88 o 
   7   6   8      142.30      190.08     12.06 o 
   8   6   8       69.33       80.98      9.72 o 
   9   6   8       93.02      114.64     14.63 o 
  10   6   8       78.70      100.56     16.51 o 
  11   6   8       34.38       29.26     15.01 o 
 -12   7   8       47.08       95.29     19.13 o 
 -11   7   8       56.01       64.27      8.64 o 
 -10   7   8      161.40      214.93     11.29 o 
  -9   7   8       51.23       41.32      8.74 o 
  -8   7   8      354.80      355.68     17.26 o 
  -7   7   8      477.19      439.45     17.41 o 
  -6   7   8      254.11      209.02     25.51 o 
  -5   7   8      430.67      392.87     15.89 o 
  -4   7   8      194.01      209.05     11.74 o 
  -3   7   8      137.98      189.26     12.07 o 
  -2   7   8      356.10      380.87     11.89 o 
  -1   7   8      281.01      315.30     10.08 o 
   0   7   8      421.79      399.71     11.18 o 
   1   7   8      795.69      884.27     16.72 o 
   2   7   8     1072.22     1207.02     23.02 o 
   3   7   8      227.58      187.83     13.20 o 
   4   7   8      102.54       80.20      9.72 o 
   5   7   8      558.81      422.38     17.41 o 
   6   7   8       99.61       71.15     10.04 o 
   7   7   8       62.98       74.25     10.25 o 
   8   7   8       49.77       42.54     11.25 o 
   9   7   8       19.35       19.60      8.97 o 
  10   7   8       12.54       18.24      9.18 o 
 -11   8   8       14.92       16.73      8.12 o 
 -10   8   8      182.17      157.50     11.21 o 
  -9   8   8       46.38       52.31     10.50 o 
  -8   8   8       97.47       72.46     10.45 o 
  -7   8   8       13.07        8.84      8.44 o 
  -6   8   8      210.12      152.45     12.06 o 
  -5   8   8       72.01       80.56      9.80 o 
  -4   8   8      633.82      596.26     16.39 o 
  -3   8   8      173.94      150.41      8.95 o 
  -2   8   8      512.91      532.25     17.75 o 
  -1   8   8       95.87      114.03      7.46 o 
   0   8   8     1061.01     1012.36     26.86 o 
   1   8   8       31.78       63.32     17.40 o 
   2   8   8     1136.14     1131.16     23.14 o 
   3   8   8      490.42      382.36     13.82 o 
   4   8   8      303.81      257.69     14.53 o 
   5   8   8      186.26      200.32     13.76 o 
   6   8   8      408.63      336.75     17.09 o 
   7   8   8       28.89       33.09      9.72 o 
   8   8   8       84.94       94.11     11.32 o 
   9   8   8       18.74       20.83      9.72 o 
  10   8   8      140.83      131.93     21.38 o 
 -11   9   8       22.74       36.88      9.70 o 
 -10   9   8      126.15      137.32     12.98 o 
  -9   9   8       59.48       97.30     11.86 o 
  -8   9   8      191.68      166.14     13.67 o 
  -7   9   8      128.91      164.47     12.93 o 
  -6   9   8      164.32      158.77     16.51 o 
  -5   9   8      118.93      144.13     16.13 o 
  -4   9   8      539.63      449.91     15.08 o 
  -3   9   8      737.87      593.43     17.26 o 
  -2   9   8      171.56      232.82     12.96 o 
  -1   9   8      347.38      289.22     10.71 o 
   0   9   8      109.13      127.38      8.01 o 
   1   9   8      317.75      286.54     23.01 o 
   2   9   8      264.60      271.19     12.24 o 
   3   9   8       66.30       56.03      7.83 o 
   4   9   8       24.35       17.13      9.27 o 
   5   9   8      236.11      186.26     13.99 o 
   6   9   8      316.75      322.43     16.75 o 
   7   9   8      177.84      142.13     21.76 o 
   8   9   8       20.20       30.76     10.45 o 
   9   9   8       77.43      108.58     12.93 o 
  10   9   8        5.37        9.75     13.51 o 
 -10  10   8       16.42       14.78     10.57 o 
  -9  10   8       55.22       47.36     11.32 o 
  -8  10   8       36.83       37.02     10.79 o 
  -7  10   8        2.90       -1.61      9.18 o 
  -6  10   8       14.63       26.20     10.25 o 
  -5  10   8        9.21        6.38      8.83 o 
  -4  10   8      140.67      155.04     13.88 o 
  -3  10   8      858.31      733.30     19.65 o 
  -2  10   8       78.30       88.77      8.93 o 
  -1  10   8     1445.83     1241.25     42.56 o 
   0  10   8       54.50       59.80      8.51 o 
   1  10   8     1317.16     1195.72     25.69 o 
   2  10   8      163.69      143.40     13.64 o 
   3  10   8      293.54      244.94     15.06 o 
   4  10   8      178.99      186.94     14.58 o 
   5  10   8      637.49      606.86     22.96 o 
   6  10   8       61.87       51.63     11.86 o 
   7  10   8       60.60       58.81     11.64 o 
   8  10   8       38.88       39.83     11.53 o 
   9  10   8       12.92       35.88     11.53 o 
 -10  11   8       14.12       32.81     11.86 o 
  -9  11   8       37.51       64.79     13.13 o 
  -8  11   8      233.10      181.63     16.88 o 
  -7  11   8      136.72      116.58     17.63 o 
  -6  11   8      158.34      137.58     13.67 o 
  -5  11   8       65.65       45.05     11.32 o 
  -4  11   8      316.06      351.04     18.75 o 
  -3  11   8      142.90      144.52     11.05 o 
  -2  11   8      140.47      130.10     10.61 o 
  -1  11   8      187.02      219.00     12.55 o 
   0  11   8       56.89       61.33     12.51 o 
   1  11   8      126.86      126.78     10.81 o 
   2  11   8      497.88      399.29     16.27 o 
   3  11   8       38.78       26.44     10.87 o 
   4  11   8      362.04      338.11     18.48 o 
   5  11   8       34.28       28.39     11.32 o 
   6  11   8      298.86      287.10     19.88 o 
   7  11   8        7.27       23.01     11.86 o 
   8  11   8       18.95        4.54     11.32 o 
  -9  12   8       55.27       82.45     19.88 o 
  -8  12   8       25.53       55.52     12.80 o 
  -7  12   8        9.98       29.26     11.89 o 
  -6  12   8      137.28      153.46     15.28 o 
  -5  12   8      398.77      358.73     27.01 o 
  -4  12   8      535.19      617.34     47.64 o 
  -3  12   8      102.10      132.55     12.50 o 
  -2  12   8      266.56      219.60     17.10 o 
  -1  12   8       18.07       28.92     10.57 o 
   0  12   8        3.67       16.88     10.08 o 
   1  12   8       33.08       57.33      9.79 o 
   2  12   8       82.74       59.18     12.70 o 
   3  12   8       55.85       45.93     12.17 o 
   4  12   8      101.13       96.47     13.87 o 
   5  12   8       17.82       24.46     11.86 o 
   6  12   8       75.04       66.53     13.88 o 
   7  12   8        9.59       22.32     19.51 o 
   8  12   8       55.79       51.65     12.80 o 
  -8  13   8       76.05       74.04     14.41 o 
  -7  13   8       64.89       92.59     22.13 o 
  -6  13   8       41.61       23.50     12.39 o 
  -5  13   8       82.24       79.20     13.87 o 
  -4  13   8       68.73       72.69     24.39 o 
  -3  13   8      293.64      231.49     17.19 o 
  -2  13   8       84.79       74.38     25.51 o 
  -1  13   8      175.03      151.17     14.58 o 
   0  13   8        1.24       13.38     10.87 o 
   1  13   8       60.87       45.39     12.73 o 
   2  13   8       77.78       84.28     13.79 o 
   3  13   8       67.87       72.70     17.63 o 
   4  13   8       19.55       10.60     17.26 o 
   5  13   8       20.84       37.27     12.93 o 
   6  13   8       17.57       14.15     12.70 o 
   7  13   8      118.50      170.04     17.63 o 
  -7  14   8      102.14       95.33     15.68 o 
  -6  14   8       17.18       17.96     17.63 o 
  -5  14   8      112.88      115.85     16.34 o 
  -4  14   8      142.49      159.76     17.09 o 
  -3  14   8       21.23        9.75     15.01 o 
  -2  14   8       43.78       39.77     17.26 o 
  -1  14   8      145.54      138.26     15.76 o 
   0  14   8      104.41      141.51     16.88 o 
   1  14   8      198.41      164.32     21.76 o 
   2  14   8       30.78       41.27     18.76 o 
   3  14   8       16.89       47.44     13.87 o 
   4  14   8       22.43       54.11     14.30 o 
   5  14   8       69.36      124.72     31.14 o 
   6  14   8       43.71       63.61     15.32 o 
  -6  15   8       47.39       41.37     14.95 o 
  -5  15   8       93.74      100.20     16.55 o 
  -4  15   8       11.55        7.50     18.01 o 
  -3  15   8       37.78       48.02     18.76 o 
  -2  15   8       44.50       38.27     19.51 o 
  -1  15   8       57.63       62.57     20.26 o 
   0  15   8       37.98       79.17     15.36 o 
   1  15   8       32.47       48.02     20.26 o 
   2  15   8      199.53      211.59     27.01 o 
   3  15   8       11.16       40.52     20.26 o 
   4  15   8       88.62      125.89     42.77 o 
   5  15   8       17.22       -5.83     13.67 o 
  -4  16   8      174.54      165.82     26.26 o 
  -3  16   8       85.07       45.02     21.01 o 
  -2  16   8      118.12      127.55     24.76 o 
  -1  16   8        2.75       11.25     20.26 o 
   0  16   8       27.21       13.51     20.26 o 
   1  16   8      121.30      138.81     24.01 o 
   2  16   8        8.91       -6.00     17.26 o 
   3  16   8      136.28       92.29     23.26 o 
  -4 -16   9       40.90       58.52     21.76 o 
  -3 -16   9       19.07       32.26     19.51 o 
  -2 -16   9      122.03      117.05     25.51 o 
  -1 -16   9      102.11      115.52     16.95 o 
   0 -16   9      351.16      318.68     22.21 o 
   1 -16   9       29.29       47.27     20.26 o 
   2 -16   9       51.71       54.77     20.26 o 
  -6 -15   9       19.36       24.26     14.06 o 
  -5 -15   9       83.48       93.79     22.51 o 
  -4 -15   9       18.76       54.02     19.51 o 
  -3 -15   9       71.38       84.78     21.01 o 
  -2 -15   9        9.61        9.38     11.67 o 
  -1 -15   9        5.87       25.39     12.70 o 
   0 -15   9      208.98      181.30     17.77 o 
   1 -15   9        1.11       32.26     18.76 o 
   2 -15   9      147.44       92.29     21.01 o 
   3 -15   9       24.37       30.76     18.01 o 
   4 -15   9       33.12       20.26     17.26 o 
  -7 -14   9      214.41      191.62     17.67 o 
  -6 -14   9       28.59       46.87     13.67 o 
  -5 -14   9      145.91      163.12     22.13 o 
  -4 -14   9       63.00       88.54     20.26 o 
  -3 -14   9       56.05       54.77     18.76 o 
  -2 -14   9        2.55       13.33     11.32 o 
  -1 -14   9       33.88       44.99     12.70 o 
   0 -14   9      103.58       82.55     14.30 o 
   1 -14   9       94.37      104.06     14.05 o 
   2 -14   9       15.25        3.75     14.26 o 
   3 -14   9      140.22       81.03     18.76 o 
   4 -14   9      137.36      111.30     23.26 o 
   5 -14   9      194.42      159.44     17.46 o 
   6 -14   9       16.56       31.62     17.36 o 
  -8 -13   9       38.94       64.20     14.21 o 
  -7 -13   9       65.97       54.12     13.87 o 
  -6 -13   9        7.41       10.85     11.53 o 
  -5 -13   9       95.79       98.75     15.38 o 
  -4 -13   9       27.46        3.75     23.63 o 
  -3 -13   9      180.25      163.57     21.76 o 
  -2 -13   9        1.75       -6.02     15.38 o 
  -1 -13   9        8.98       36.46     11.64 o 
   0 -13   9       17.89       24.66     11.32 o 
   1 -13   9        2.60        8.29     10.87 o 
   2 -13   9       76.97      109.55     18.01 o 
   3 -13   9       45.74       56.28     25.89 o 
   4 -13   9        8.08       10.59     11.72 o 
   5 -13   9       91.49      113.48     15.11 o 
   6 -13   9        7.88        8.04     12.25 o 
   7 -13   9      147.72      146.84     21.27 o 
  -9 -12   9       38.16       51.64     11.24 o 
  -8 -12   9       59.19       62.64     13.15 o 
  -7 -12   9       64.85       50.27     12.93 o 
  -6 -12   9      181.06      177.45     23.63 o 
  -5 -12   9       88.42       92.43     13.46 o 
  -4 -12   9      436.01      517.55     36.01 o 
  -3 -12   9      101.91      100.68     10.97 o 
  -2 -12   9      383.10      403.76     20.14 o 
  -1 -12   9      172.50      186.85     15.39 o 
   0 -12   9       59.09       74.05     11.86 o 
   1 -12   9       76.20       84.14     12.20 o 
   2 -12   9      296.09      247.53     18.02 o 
   3 -12   9       71.64       78.81     12.98 o 
   4 -12   9       27.98       14.65     10.55 o 
   5 -12   9       23.54       26.14     11.51 o 
   6 -12   9       94.22       61.56     11.37 o 
   7 -12   9        6.55       -9.70      9.70 o 
 -10 -11   9       54.91       57.33     11.57 o 
  -9 -11   9        2.36       -0.03      8.96 o 
  -8 -11   9      127.03      105.40     13.34 o 
  -7 -11   9       47.69       37.85     10.99 o 
  -6 -11   9       32.90       60.32     12.26 o 
  -5 -11   9       57.28       65.37     11.53 o 
  -4 -11   9      113.83      111.45     29.64 o 
  -3 -11   9      461.64      408.36     21.62 o 
  -2 -11   9       85.96       89.90      9.47 o 
  -1 -11   9       79.79       75.08     10.87 o 
   0 -11   9       12.14       14.24      9.80 o 
   1 -11   9      480.90      448.94     17.08 o 
   2 -11   9       67.03       54.55     14.09 o 
   3 -11   9        6.96       10.77     10.09 o 
   4 -11   9       17.89       26.89     11.18 o 
   5 -11   9      101.15       82.75     12.80 o 
   6 -11   9      126.21      152.98     12.90 o 
   7 -11   9       69.72       66.51     10.73 o 
   8 -11   9       21.91        3.96      9.33 o 
 -10 -10   9        6.48       16.38      9.03 o 
  -9 -10   9       34.38       39.58     11.54 o 
  -8 -10   9        6.81       13.32     11.63 o 
  -7 -10   9       88.40       79.76     11.86 o 
  -6 -10   9      217.56      190.34     14.41 o 
  -5 -10   9      224.95      286.39     16.42 o 
  -4 -10   9      700.82      742.36     30.88 o 
  -3 -10   9       30.55       62.02     11.26 o 
  -2 -10   9      377.65      412.98     22.03 o 
  -1 -10   9     1247.81     1155.78     25.35 o 
   0 -10   9       11.24        6.51      7.17 o 
   1 -10   9     1017.28      854.93     21.87 o 
   2 -10   9      243.45      241.71     12.62 o 
   3 -10   9       93.32      112.79     16.13 o 
   4 -10   9       39.74       32.34     11.63 o 
   5 -10   9      137.06      151.01     18.09 o 
   6 -10   9       74.49      128.29     13.26 o 
   7 -10   9       30.45       23.25     11.85 o 
   8 -10   9      104.72       98.12      9.38 o 
   9 -10   9       14.20       21.69     10.08 o 
 -11  -9   9       37.23       37.23     19.88 o 
 -10  -9   9       51.64       53.08     11.98 o 
  -9  -9   9        5.05       13.74      8.24 o 
  -8  -9   9      107.77      113.59     10.60 o 
  -7  -9   9       70.68       60.17     10.57 o 
  -6  -9   9       17.71       12.45      8.97 o 
  -5  -9   9       19.49       25.28     22.13 o 
  -4  -9   9       74.19       71.06      8.37 o 
  -3  -9   9      977.33      922.24     26.38 o 
  -2  -9   9      265.79      212.96     16.12 o 
  -1  -9   9      161.83      186.82     10.25 o 
   0  -9   9      208.60      174.88     10.21 o 
   1  -9   9      618.05      555.69     19.03 o 
   2  -9   9      396.36      395.36     14.38 o 
   3  -9   9       21.73       52.97      8.24 o 
   4  -9   9      463.64      459.03     19.83 o 
   5  -9   9       47.95       32.52      8.50 o 
   6  -9   9      175.17      166.10     11.95 o 
   7  -9   9      196.08      161.89     19.06 o 
   8  -9   9      193.52      221.96     15.59 o 
   9  -9   9       58.88       71.14     12.70 o 
 -11  -8   9        5.86        5.57      7.40 o 
 -10  -8   9      135.38      120.09     10.59 o 
  -9  -8   9       61.33       84.45      9.66 o 
  -8  -8   9      577.16      533.70     18.16 o 
  -7  -8   9       41.90       63.62     10.25 o 
  -6  -8   9      526.57      536.23     20.30 o 
  -5  -8   9       63.51       61.07      9.72 o 
  -4  -8   9      593.64      544.67     15.68 o 
  -3  -8   9      170.62      127.92     15.47 o 
  -2  -8   9      663.04      598.67     20.89 o 
  -1  -8   9      140.15      138.72     11.91 o 
   0  -8   9      629.90      674.89     15.02 o 
   1  -8   9       66.74       75.33      7.89 o 
   2  -8   9      118.88       67.53      8.31 o 
   3  -8   9      113.24      174.00     10.59 o 
   4  -8   9      281.14      295.10     14.09 o 
   5  -8   9      209.40      221.65     19.88 o 
   6  -8   9       37.09       17.48      8.15 o 
   7  -8   9       12.15       25.11      6.86 o 
   8  -8   9       94.38       99.08     10.07 o 
   9  -8   9       12.03       10.40     11.34 o 
  10  -8   9       40.42       23.00      9.30 o 
 -12  -7   9       64.21       93.04     17.26 o 
 -11  -7   9       29.39       31.50      9.91 o 
 -10  -7   9       81.22       72.32      8.76 o 
  -9  -7   9      143.42      160.10     10.19 o 
  -8  -7   9      703.59      694.52     24.11 o 
  -7  -7   9      103.19      151.98     25.51 o 
  -6  -7   9      223.83      217.47     12.70 o 
  -5  -7   9       76.15      107.79      9.49 o 
  -4  -7   9      142.36      132.11      8.43 o 
  -3  -7   9      138.76      151.81      8.93 o 
  -2  -7   9      333.41      352.78     10.56 o 
  -1  -7   9      609.88      768.02     15.62 o 
   0  -7   9      488.74      540.10     19.28 o 
   1  -7   9      336.29      431.92     23.58 o 
   2  -7   9      369.91      357.03     14.12 o 
   3  -7   9       95.50      112.29      8.32 o 
   4  -7   9      665.24      603.47     17.31 o 
   5  -7   9     1155.50     1049.96     23.60 o 
   6  -7   9      196.09      182.50      9.14 o 
   7  -7   9       97.09       71.90      7.47 o 
   8  -7   9      110.20      127.54     10.49 o 
   9  -7   9       40.75       39.11      8.79 o 
  10  -7   9      101.93       97.91     10.19 o 
 -12  -6   9       61.35       58.52     15.76 o 
 -11  -6   9      344.01      395.96     12.96 o 
 -10  -6   9       34.14       18.71      7.79 o 
  -8  -6   9       50.65       69.15      7.73 o 
  -7  -6   9      692.60      652.45     16.63 o 
  -6  -6   9       34.66       34.84      7.91 o 
  -5  -6   9      176.54      202.26      9.04 o 
  -4  -6   9      111.72       87.34      9.83 o 
  -3  -6   9      614.43      755.51     17.01 o 
  -2  -6   9      253.69      249.07      8.95 o 
  -1  -6   9      412.00      332.99     10.40 o 
   0  -6   9      234.96      234.25      8.56 o 
   1  -6   9     3897.93     3650.41     52.71 o 
   2  -6   9      135.02      118.96      7.55 o 
   3  -6   9      105.97      243.83      9.13 o 
   4  -6   9      108.40      126.63      9.15 o 
   5  -6   9      350.49      214.65      9.02 o 
   6  -6   9      110.54      114.65      7.47 o 
   7  -6   9      104.98      122.83     10.21 o 
   8  -6   9       96.02       77.92      8.81 o 
   9  -6   9       50.07       72.98      8.87 o 
  10  -6   9       48.46       50.95      8.28 o 
 -12  -5   9        7.16        2.25     12.00 o 
 -11  -5   9       49.50       42.56     10.96 o 
 -10  -5   9       60.31       64.74      7.24 o 
  -9  -5   9      261.41      256.39     12.96 o 
  -8  -5   9       54.05      104.87      7.71 o 
  -7  -5   9      148.26      199.29      9.56 o 
  -6  -5   9        0.39       11.63      6.37 o 
  -5  -5   9      361.81      346.19     11.10 o 
  -4  -5   9      245.06      199.89      8.49 o 
  -3  -5   9     1014.62      910.02     18.12 o 
  -2  -5   9       57.27       63.34      5.23 o 
  -1  -5   9     4822.48     5173.96     62.07 o 
   0  -5   9      183.74      296.97     22.96 o 
   1  -5   9      444.11      193.36      7.69 o 
   2  -5   9      523.61      558.89     14.21 o 
   3  -5   9      238.81      219.91      8.41 o 
   4  -5   9      218.45      118.02      7.07 o 
   5  -5   9     3229.73     3199.67     41.59 o 
   6  -5   9      120.17      114.86     13.28 o 
   7  -5   9       38.98       31.44      7.19 o 
   8  -5   9       79.62       67.43      8.14 o 
   9  -5   9       11.28       23.48      7.37 o 
  10  -5   9       79.80       69.22      7.55 o 
  11  -5   9       24.95       13.79     12.26 o 
 -12  -4   9       63.36       60.02     12.76 o 
 -11  -4   9       18.31       75.76     10.55 o 
 -10  -4   9       84.13       52.33      6.24 o 
  -9  -4   9      458.02      409.52     12.43 o 
  -8  -4   9      801.93      853.30     18.09 o 
  -7  -4   9      280.63      249.45     10.35 o 
  -6  -4   9     3204.82     3347.01     73.53 o 
  -5  -4   9       70.45       84.50      4.85 o 
  -4  -4   9     2485.55     2415.28     35.88 o 
  -3  -4   9      250.31      250.44      9.36 o 
  -2  -4   9     1808.85     1848.56     25.48 o 
  -1  -4   9       77.66      119.68      6.93 o 
   0  -4   9      646.54      746.27     66.60 o 
   1  -4   9     3112.09     2721.93     43.64 o 
   2  -4   9      672.47      559.29     27.29 o 
   3  -4   9      490.36      402.92      9.05 o 
   4  -4   9      700.40      669.57     11.05 o 
   5  -4   9      326.69      274.01     11.35 o 
   6  -4   9      209.81      203.67      9.88 o 
   7  -4   9      129.91      104.57      8.51 o 
   8  -4   9       70.52       42.04      9.55 o 
   9  -4   9       75.98       61.64     10.99 o 
  10  -4   9       35.10       32.54     11.58 o 
  11  -4   9       63.40       41.37     12.73 o 
 -13  -3   9       54.13       30.76     12.00 o 
 -12  -3   9       45.86       85.54     13.51 o 
 -11  -3   9       96.42       55.52     12.00 o 
 -10  -3   9       64.55       50.27     11.25 o 
  -9  -3   9       36.13       89.29     15.01 o 
  -8  -3   9      612.89      614.25     14.52 o 
  -7  -3   9       20.28       36.40      4.92 o 
  -6  -3   9      150.01      160.08     10.91 o 
  -5  -3   9      948.62      955.77     21.22 o 
  -4  -3   9     1230.07     1234.12     23.29 o 
  -3  -3   9     2989.61     3005.38     39.20 o 
  -2  -3   9      666.71      551.87      9.96 o 
  -1  -3   9      332.91      249.33      7.29 o 
   0  -3   9      400.18      458.76      9.05 o 
   1  -3   9      595.73      582.38      9.45 o 
   2  -3   9     1226.32     1522.77     19.24 o 
   3  -3   9       64.70      145.04      5.29 o 
   4  -3   9      208.32      153.65      5.60 o 
   5  -3   9      348.42      362.53     10.59 o 
   6  -3   9      559.41      533.74     14.66 o 
   7  -3   9       77.50      277.61     20.26 o 
   8  -3   9      179.12      215.04     10.24 o 
   9  -3   9       69.13       72.39      7.03 o 
  10  -3   9       13.33       17.67     11.10 o 
  11  -3   9       47.70       45.31     11.92 o 
 -13  -2   9       14.17       29.26     11.25 o 
 -12  -2   9       15.79        6.75      9.75 o 
 -11  -2   9      304.88      329.39     19.51 o 
 -10  -2   9       81.59       84.78     12.00 o 
  -9  -2   9      668.75      583.00     13.24 o 
  -8  -2   9       85.07       86.60      5.97 o 
  -7  -2   9      236.35      302.40      8.46 o 
  -6  -2   9      230.72      264.57      7.91 o 
  -5  -2   9      211.94      409.17     14.83 o 
  -4  -2   9       23.41       32.09      4.41 o 
  -3  -2   9     3209.29     3582.43     39.21 o 
  -2  -2   9     1393.91     1283.30     18.79 o 
  -1  -2   9      858.56      597.63     15.16 o 
   0  -2   9      129.59      127.67      8.19 o 
   1  -2   9      352.83      315.06      8.77 o 
   2  -2   9     1808.83     2058.75     27.23 o 
   3  -2   9      708.35      738.26     12.10 o 
   4  -2   9      275.66      298.14     12.03 o 
   5  -2   9      156.18      801.05     15.19 o 
   6  -2   9      264.44      286.70     25.31 o 
   7  -2   9       38.49       38.38      7.63 o 
   8  -2   9      142.67      119.29      8.10 o 
   9  -2   9      365.62      309.69     10.62 o 
  10  -2   9       24.19       15.45     10.11 o 
  11  -2   9        6.90       -7.54     10.22 o 
 -13  -1   9       69.32       51.77     11.25 o 
 -12  -1   9        8.89       19.51      9.75 o 
 -11  -1   9       22.66       18.76      9.75 o 
 -10  -1   9      396.45      392.41     20.26 o 
  -9  -1   9       57.67       65.52      7.13 o 
  -8  -1   9      426.27      372.10     10.61 o 
  -7  -1   9      132.49      143.99      6.28 o 
  -6  -1   9      205.39      206.11      8.20 o 
  -5  -1   9       20.05       30.92      3.27 o 
  -4  -1   9      239.63      243.80      5.93 o 
  -3  -1   9     2489.66     2058.50     20.22 o 
  -2  -1   9     5636.56     5795.32     60.04 o 
  -1  -1   9       74.36       89.60      3.89 o 
   0  -1   9       74.73       61.30      3.55 o 
   1  -1   9     1848.69     1535.93     19.18 o 
   2  -1   9       88.56       16.51      5.76 o 
   3  -1   9      112.01      412.35     12.03 o 
   4  -1   9      410.95      336.74      8.05 o 
   5  -1   9      305.52      436.25     10.79 o 
   6  -1   9      521.52      399.80     16.39 o 
   7  -1   9       29.15      132.48      8.10 o 
   8  -1   9       23.01       30.60      6.24 o 
   9  -1   9      118.64      130.23      7.35 o 
  10  -1   9       12.86       15.61     10.22 o 
  11  -1   9       42.65       32.43     15.01 o 
 -13   0   9        7.26        3.75      9.75 o 
 -12   0   9       22.23       18.01      9.75 o 
 -11   0   9       36.05       57.77     10.50 o 
 -10   0   9        5.35       -6.75      8.25 o 
  -9   0   9      110.39       88.74      8.34 o 
  -8   0   9      818.52      751.77     12.32 o 
  -7   0   9       98.39      116.37      5.24 o 
  -6   0   9     2533.85     2501.28     32.76 o 
  -5   0   9      494.68      304.51     10.23 o 
  -4   0   9     8019.70     8344.35    120.54 o 
  -3   0   9      141.35      140.23      4.98 o 
  -2   0   9     8898.78     9919.84     99.77 o 
  -1   0   9        4.54        2.19      3.01 o 
   0   0   9      113.41      164.44      5.26 o 
   1   0   9        3.84       12.63      3.93 o 
   2   0   9    14021.66    16386.45    148.49 o 
   3   0   9       10.06        2.99      3.19 o 
   4   0   9      705.10      452.88      9.78 o 
   5   0   9        7.32        7.97      4.11 o 
   6   0   9     1148.04     1086.19     26.35 o 
   7   0   9        6.63       -6.99      9.32 o 
   8   0   9      990.61      933.77     19.42 o 
   9   0   9       20.20       36.93      6.58 o 
  10   0   9       14.26        4.86     10.22 o 
  11   0   9        0.50       -1.58     10.51 o 
 -13   1   9       69.86       67.53     12.00 o 
 -12   1   9        8.72       -0.75      9.00 o 
 -11   1   9       21.24        6.75      9.00 o 
 -10   1   9      396.54      387.47     25.51 o 
  -9   1   9       57.62       63.41      5.29 o 
  -8   1   9      425.98      380.05      8.89 o 
  -7   1   9      127.62      144.77      6.00 o 
  -6   1   9      203.97      199.39      7.33 o 
  -5   1   9       20.00       32.21      3.60 o 
  -4   1   9      245.03      266.45      9.15 o 
  -3   1   9     2497.19     2056.63     26.12 o 
  -2   1   9     5633.30     5717.72     67.25 o 
  -1   1   9       74.74       98.11      6.98 o 
   0   1   9       73.72       66.16      3.87 o 
   1   1   9     1856.35     1550.36     19.18 o 
   2   1   9       86.86       18.36      4.61 o 
   3   1   9      100.55      409.85     14.05 o 
   4   1   9      409.22      349.27     12.04 o 
   5   1   9      303.20      419.49     13.97 o 
   6   1   9      522.76      375.33     10.38 o 
   7   1   9       30.32      153.85      9.91 o 
   8   1   9       24.91       22.89      6.24 o 
   9   1   9      120.84      131.82      7.72 o 
  10   1   9       13.46       21.36     10.33 o 
  11   1   9       43.81       32.54     11.68 o 
 -13   2   9       14.55       49.05      7.96 o 
 -12   2   9       15.79       14.26     10.50 o 
 -11   2   9      297.55      335.88     16.23 o 
 -10   2   9       81.83      106.44     10.55 o 
  -9   2   9      674.33      591.43     13.78 o 
  -8   2   9       84.88       91.17      5.87 o 
  -7   2   9      241.39      313.68     16.04 o 
  -6   2   9      230.46      259.00      8.10 o 
  -5   2   9      213.58      414.11     14.55 o 
  -4   2   9       23.73       34.74      5.26 o 
  -3   2   9     3220.65     3567.62     38.97 o 
  -2   2   9     1392.53     1255.77     24.48 o 
  -1   2   9      839.81      599.59     11.69 o 
   0   2   9      128.82      126.94      6.62 o 
   1   2   9      352.51      305.09      8.23 o 
   2   2   9     1819.21     2039.35     30.00 o 
   3   2   9      702.95      711.97     14.10 o 
   4   2   9      274.44      296.24     16.15 o 
   5   2   9      150.54      808.89     15.10 o 
   6   2   9      260.85      288.87     10.94 o 
   7   2   9       36.23       45.76      6.56 o 
   8   2   9      144.98      103.90      8.03 o 
   9   2   9      363.99      318.82     11.23 o 
  10   2   9       24.80       30.18     10.51 o 
  11   2   9        7.46        9.59     10.67 o 
 -13   3   9       54.69       49.52     12.76 o 
 -12   3   9       45.95       45.38     12.00 o 
 -11   3   9       94.46       66.25     10.68 o 
 -10   3   9       63.91       49.67      7.92 o 
  -9   3   9       36.10       91.54     18.01 o 
  -8   3   9      611.34      598.48     14.66 o 
  -7   3   9       19.05       26.27      5.41 o 
  -6   3   9      151.68      165.88      9.33 o 
  -5   3   9      951.56      979.72     18.52 o 
  -4   3   9     1233.32     1264.25     31.85 o 
  -3   3   9     2995.44     3073.65     43.23 o 
  -2   3   9      668.09      536.17     11.09 o 
  -1   3   9      330.05      253.34      7.24 o 
   0   3   9      400.60      473.06     10.67 o 
   1   3   9      605.54      580.68     11.69 o 
   2   3   9     1231.10     1474.95     24.12 o 
   3   3   9       72.26      156.20      6.26 o 
   4   3   9      212.26      157.53      6.08 o 
   5   3   9      341.65      329.68     10.06 o 
   6   3   9      560.60      561.72     20.75 o 
   7   3   9       75.10      266.60     15.38 o 
   8   3   9      176.94      183.79      9.67 o 
   9   3   9       70.74       60.88      7.40 o 
  10   3   9       13.19       20.26     12.00 o 
  11   3   9       48.80       57.02     14.26 o 
 -13   4   9       23.54       30.01     19.51 o 
 -12   4   9       61.77       54.04     11.58 o 
 -11   4   9       18.36       57.36     11.10 o 
 -10   4   9       84.10       42.86      6.65 o 
  -9   4   9      459.57      413.99     11.86 o 
  -8   4   9      805.38      818.44     15.72 o 
  -7   4   9      278.85      250.29     10.53 o 
  -6   4   9     3196.17     3359.29    110.57 o 
  -5   4   9       68.84       89.81      5.57 o 
  -4   4   9     2484.42     2464.60     32.25 o 
  -3   4   9      251.30      262.09     10.40 o 
  -2   4   9     1801.90     1853.29     25.56 o 
  -1   4   9       79.41      128.24      6.07 o 
   0   4   9      639.59      705.06     28.31 o 
   1   4   9     3123.31     2641.76     34.22 o 
   2   4   9      679.00      566.86     20.25 o 
   3   4   9      490.54      406.31     11.53 o 
   4   4   9      695.19      675.47     18.90 o 
   5   4   9      324.75      283.71     19.13 o 
   6   4   9      207.82      188.33     10.79 o 
   7   4   9      128.61      103.75      9.18 o 
   8   4   9       72.35       34.63      8.11 o 
   9   4   9       75.95       52.98     15.01 o 
  10   4   9       35.93       37.26      7.49 o 
  11   4   9       64.65       77.28     15.01 o 
 -12   5   9        6.83       15.85     10.55 o 
 -11   5   9       51.28       57.07      6.96 o 
 -10   5   9       59.42       65.43      7.63 o 
  -9   5   9      263.90      234.34     10.78 o 
  -8   5   9       50.42       88.82      7.88 o 
  -7   5   9      144.25      189.02     10.79 o 
  -6   5   9        0.42       -2.94      6.08 o 
  -5   5   9      359.78      338.88     14.22 o 
  -4   5   9      254.42      205.90     11.42 o 
  -3   5   9     1023.84      914.30     18.39 o 
  -2   5   9       52.38       59.36      5.15 o 
  -1   5   9     4845.24     5162.82     61.99 o 
   0   5   9      180.52      264.01      8.88 o 
   1   5   9      428.38      173.44      7.98 o 
   2   5   9      524.25      533.44     13.66 o 
   3   5   9      223.67      207.23     12.59 o 
   4   5   9      219.64      126.56     10.04 o 
   5   5   9     3242.22     3220.66    131.30 o 
   6   5   9      123.13      112.89     10.04 o 
   7   5   9       39.95       44.79      8.44 o 
   8   5   9       80.32       66.88      9.18 o 
   9   5   9       11.34       15.66      8.11 o 
  10   5   9       78.50       76.73      9.37 o 
  11   5   9       24.21       -7.50     13.51 o 
 -12   6   9       61.42       66.11     13.13 o 
 -11   6   9      340.16      393.48     31.20 o 
 -10   6   9       33.33       22.15      7.28 o 
  -8   6   9       50.94       70.98     13.13 o 
  -7   6   9      676.10      640.78     30.39 o 
  -6   6   9       34.10       34.53      8.21 o 
  -5   6   9      171.03      204.90      9.30 o 
  -4   6   9      112.29       96.66      7.11 o 
  -3   6   9      612.12      750.78     16.79 o 
  -2   6   9      255.09      243.62      8.96 o 
  -1   6   9      410.46      329.07     10.29 o 
   0   6   9      232.72      238.94     11.80 o 
   1   6   9     3895.55     3619.17     46.15 o 
   2   6   9      136.99      131.12      7.89 o 
   3   6   9      113.24      213.54      9.45 o 
   4   6   9      105.16      132.00     23.63 o 
   5   6   9      341.56      228.75     15.76 o 
   6   6   9      112.50       87.37     10.04 o 
   7   6   9      105.09       98.39     10.25 o 
   8   6   9       94.66       82.85     10.04 o 
   9   6   9       49.59       50.80      9.37 o 
  10   6   9       48.89       43.60      9.55 o 
 -12   7   9       65.93       78.48     23.26 o 
 -11   7   9       29.29       35.19      8.18 o 
 -10   7   9       81.29       76.40     13.06 o 
  -9   7   9      144.57      139.39     11.53 o 
  -8   7   9      709.44      742.58     22.43 o 
  -7   7   9      102.60      115.91     10.45 o 
  -6   7   9      223.19      228.00     15.76 o 
  -5   7   9       75.96      122.71     10.88 o 
  -4   7   9      131.91      118.56      8.21 o 
  -3   7   9      141.55      154.64      8.58 o 
  -2   7   9      352.75      348.00     14.51 o 
  -1   7   9      615.41      802.05     18.19 o 
   0   7   9      489.80      519.90     13.88 o 
   1   7   9      328.26      394.75     14.34 o 
   2   7   9      358.72      348.37     12.52 o 
   3   7   9       89.32      124.28     12.32 o 
   4   7   9      674.02      558.57     19.76 o 
   5   7   9     1176.06     1037.56     27.67 o 
   6   7   9      203.47      202.63     13.14 o 
   7   7   9       94.77       89.27     14.26 o 
   8   7   9      110.17      113.60     18.76 o 
   9   7   9       40.52       28.47     20.63 o 
  10   7   9      103.35       92.07     10.99 o 
 -11   8   9        5.93       -0.50      7.86 o 
 -10   8   9      134.51      114.32     10.55 o 
  -9   8   9       62.46       70.78     13.13 o 
  -8   8   9      571.40      514.49     34.51 o 
  -7   8   9       40.90       55.74     10.88 o 
  -6   8   9      531.60      522.14     19.54 o 
  -5   8   9       61.02       52.86      9.51 o 
  -4   8   9      609.16      576.17     21.38 o 
  -3   8   9      170.12      138.98      9.01 o 
  -2   8   9      675.46      667.63     17.21 o 
  -1   8   9      136.47      133.36     12.61 o 
   0   8   9      628.40      660.98     15.13 o 
   1   8   9       67.09       87.67      8.49 o 
   2   8   9      123.00       81.99      8.37 o 
   3   8   9      111.38      166.21     13.89 o 
   4   8   9      270.53      264.71     22.88 o 
   5   8   9      208.90      228.86     14.30 o 
   6   8   9       35.63       15.74      9.51 o 
   7   8   9       12.98       15.30      9.51 o 
   8   8   9       93.42       92.69     21.01 o 
   9   8   9       11.56        8.68      9.72 o 
  10   8   9       40.16       35.38     22.88 o 
 -11   9   9       37.19       33.01      9.21 o 
 -10   9   9       52.98       31.44     10.45 o 
  -9   9   9        5.77       37.67     10.57 o 
  -8   9   9      109.63      125.51     26.26 o 
  -7   9   9       67.19       80.88     21.76 o 
  -6   9   9       17.37       14.26      8.97 o 
  -5   9   9       18.78       27.27      9.27 o 
  -4   9   9       72.87       68.64      8.49 o 
  -3   9   9      978.79      941.22     26.78 o 
  -2   9   9      270.15      219.97     10.94 o 
  -1   9   9      165.76      184.10      9.13 o 
   0   9   9      205.55      178.85     10.38 o 
   1   9   9      615.60      571.96     16.70 o 
   2   9   9      388.79      387.70     14.50 o 
   3   9   9       19.06       72.60     12.76 o 
   4   9   9      465.20      405.68     19.01 o 
   5   9   9       45.61       54.17     10.79 o 
   6   9   9      180.01      167.60     13.99 o 
   7   9   9      198.40      193.29     14.74 o 
   8   9   9      193.78      196.69     15.28 o 
   9   9   9       58.26       39.15     11.53 o 
 -10  10   9        6.26        7.78      9.91 o 
  -9  10   9       36.17       25.82     10.79 o 
  -8  10   9        6.90       29.72     10.79 o 
  -7  10   9       85.37       84.78     11.86 o 
  -6  10   9      217.57      190.39     14.95 o 
  -5  10   9      232.37      250.12     25.14 o 
  -4  10   9      701.35      660.36     53.65 o 
  -3  10   9       30.39       56.48      8.60 o 
  -2  10   9      376.33      404.59     19.24 o 
  -1  10   9     1246.06     1196.72     36.79 o 
   0  10   9       11.59       22.67      8.80 o 
   1  10   9     1021.37      839.19     26.62 o 
   2  10   9      242.01      217.70     12.03 o 
   3  10   9       95.08       78.50     11.53 o 
   4  10   9       37.18       27.05     10.88 o 
   5  10   9      134.65      139.34     13.67 o 
   6  10   9       75.69       81.53     12.70 o 
   7  10   9       30.53       37.60     13.13 o 
   8  10   9      106.28      116.64     19.51 o 
   9  10   9       13.98       28.94     12.17 o 
 -10  11   9       55.09       53.42     12.61 o 
  -9  11   9        2.07        9.99     10.99 o 
  -8  11   9      128.26      146.73     14.74 o 
  -7  11   9       46.90       30.76     16.13 o 
  -6  11   9       33.65       42.92     11.32 o 
  -5  11   9       56.49       59.45     11.72 o 
  -4  11   9      120.90       83.63     13.51 o 
  -3  11   9      458.43      445.44     16.55 o 
  -2  11   9       83.10      114.05     10.81 o 
  -1  11   9       80.75       85.58      9.56 o 
   0  11   9       10.74        9.36      7.77 o 
   1  11   9      476.89      487.15     17.17 o 
   2  11   9       68.69       74.87     10.10 o 
   3  11   9        8.07       14.11     10.87 o 
   4  11   9       18.89       45.07     11.64 o 
   5  11   9      101.02       79.05     13.14 o 
   6  11   9      126.31      144.13     14.83 o 
   7  11   9       70.62       69.78     19.13 o 
   8  11   9       22.33       12.04     12.06 o 
  -9  12   9       38.82       57.29     15.76 o 
  -8  12   9       59.34       49.98     13.14 o 
  -7  12   9       64.69       49.03     12.80 o 
  -6  12   9      178.65      167.31     16.02 o 
  -5  12   9       88.26      111.10     13.70 o 
  -4  12   9      430.26      533.80     24.03 o 
  -3  12   9      101.89      104.15     13.34 o 
  -2  12   9      368.94      383.60     17.11 o 
  -1  12   9      166.03      190.06     15.06 o 
   0  12   9       59.65       74.03     17.26 o 
   1  12   9       77.03       72.73     10.54 o 
   2  12   9      289.41      300.90     18.69 o 
   3  12   9       71.01       72.97     13.23 o 
   4  12   9       27.76       15.18     11.64 o 
   5  12   9       23.89       27.61     11.86 o 
   6  12   9       93.81       82.78     13.99 o 
   7  12   9        6.27       -4.84     11.72 o 
  -8  13   9       38.81       28.63     12.98 o 
  -7  13   9       67.48       58.36     13.46 o 
  -6  13   9        7.36       24.68     12.80 o 
  -5  13   9       96.87       90.25     14.60 o 
  -4  13   9       28.22       20.19     12.17 o 
  -3  13   9      187.59      169.73     15.81 o 
  -2  13   9        1.73        3.59     10.87 o 
  -1  13   9        9.36       33.39     13.88 o 
   0  13   9       16.51       41.50     12.17 o 
   1  13   9        1.80       16.13     11.14 o 
   2  13   9       74.30       72.15     13.46 o 
   3  13   9       45.24       36.32     23.63 o 
   4  13   9        8.09       18.33     16.13 o 
   5  13   9       91.79       80.37     14.74 o 
   6  13   9        7.52       30.70     17.26 o 
   7  13   9      145.73      144.44     24.01 o 
  -7  14   9      215.04      187.49     18.37 o 
  -6  14   9       29.38       96.04     33.39 o 
  -5  14   9      149.93      109.98     15.68 o 
  -4  14   9       65.15       83.95     18.76 o 
  -3  14   9       55.88       64.53     19.51 o 
  -2  14   9        2.33       -3.75     15.76 o 
  -1  14   9       33.18       63.38     12.99 o 
   0  14   9      103.86       74.04     13.52 o 
   1  14   9       94.34      157.56     22.51 o 
   2  14   9       15.31        8.25     15.76 o 
   3  14   9      141.19      108.94     16.04 o 
   4  14   9      136.69      169.08     18.02 o 
   5  14   9      195.68      176.47     18.56 o 
   6  14   9       16.21       21.73     14.24 o 
  -6  15   9       19.68       -4.08     13.14 o 
  -5  15   9       83.58      108.35     17.29 o 
  -4  15   9       18.63       24.76     18.76 o 
  -3  15   9       70.43       70.53     21.01 o 
  -2  15   9       10.70       37.52     19.51 o 
  -1  15   9        5.60        6.38     13.26 o 
   0  15   9      207.32      229.99     19.08 o 
   1  15   9        1.26        6.00     19.51 o 
   2  15   9      147.98      111.80     23.26 o 
   3  15   9       23.31       25.51     19.51 o 
   4  15   9       33.53       45.07     14.95 o 
  -4  16   9       40.10       47.27     21.01 o 
  -3  16   9       18.62        3.00     19.51 o 
  -2  16   9      119.64      119.30     24.01 o 
  -1  16   9       99.53       97.54     22.51 o 
   0  16   9      353.36      367.65     33.76 o 
   1  16   9       29.79       45.77     20.26 o 
   2  16   9       50.68       54.02     21.76 o 
  -3 -16  10        5.03        7.50     18.01 o 
  -2 -16  10        9.61       54.77     21.76 o 
  -1 -16  10       70.63       88.21     16.12 o 
   0 -16  10       10.58       18.28     21.01 o 
   1 -16  10       59.72       71.28     21.01 o 
   2 -16  10       81.87       63.78     19.51 o 
  -6 -15  10       43.88       59.57     19.88 o 
  -5 -15  10       77.74      162.82     24.01 o 
  -4 -15  10      186.77      156.81     24.76 o 
  -3 -15  10       30.55        6.75     18.01 o 
  -2 -15  10       75.08      108.39     31.89 o 
  -1 -15  10       99.16      111.21     15.39 o 
   0 -15  10      192.07      256.32     19.36 o 
   1 -15  10       44.10       30.01     18.01 o 
   2 -15  10       41.68       87.79     21.01 o 
   3 -15  10       37.05        6.00     16.51 o 
   4 -15  10      101.11       41.27     19.51 o 
  -7 -14  10       14.60       50.50     18.38 o 
  -6 -14  10       14.62       20.32     12.80 o 
  -5 -14  10       63.46       99.67     15.76 o 
  -4 -14  10       17.37       -1.50     16.51 o 
  -3 -14  10       42.39       72.03     20.26 o 
  -2 -14  10        7.59       28.77     19.88 o 
  -1 -14  10       70.19       66.04     13.26 o 
   0 -14  10        0.82      -11.25     14.26 o 
   1 -14  10       36.60       51.39     12.99 o 
   2 -14  10       64.35       48.77     18.01 o 
   3 -14  10       87.76       79.53     18.01 o 
   4 -14  10       76.73       73.75     14.95 o 
   5 -14  10       41.10       77.89     14.78 o 
  -8 -13  10       16.41       31.45     12.93 o 
  -7 -13  10       35.04       41.09     13.67 o 
  -6 -13  10       11.61       11.75     15.76 o 
  -5 -13  10      300.13      277.72     31.51 o 
  -4 -13  10       68.25       53.31     12.99 o 
  -3 -13  10       50.36       38.27     17.26 o 
  -2 -13  10       70.14       72.51     15.01 o 
  -1 -13  10       14.98       12.48     10.04 o 
   0 -13  10       13.82       37.20     11.40 o 
   1 -13  10      145.48      124.76     14.30 o 
   2 -13  10       90.91       47.27     15.76 o 
   3 -13  10       19.86       16.74     20.26 o 
   4 -13  10       59.61       62.80     13.70 o 
   5 -13  10      181.01      203.24     18.21 o 
   6 -13  10       20.29       14.66     10.35 o 
  -9 -12  10        4.27       -3.39      9.44 o 
  -8 -12  10      168.67      163.55     16.02 o 
  -7 -12  10       56.83       74.10     13.14 o 
  -6 -12  10      256.73      250.34     21.01 o 
  -5 -12  10       31.17       24.41     17.26 o 
  -4 -12  10       64.48       66.96     17.26 o 
  -3 -12  10       65.72       50.63      9.79 o 
  -2 -12  10      122.51      124.76     33.39 o 
  -1 -12  10       75.46       61.90     12.20 o 
   0 -12  10        6.70       15.72     13.51 o 
   1 -12  10       71.74       46.07     11.32 o 
   2 -12  10      152.05      158.63     14.74 o 
   3 -12  10       17.59       28.89     12.38 o 
   4 -12  10       55.10       52.51     16.88 o 
   5 -12  10       15.05       13.12      9.65 o 
   6 -12  10       32.48        9.11      9.83 o 
   7 -12  10       18.95       35.32     11.35 o 
 -10 -11  10       19.16       12.29      9.97 o 
  -9 -11  10       11.93       15.26      9.88 o 
  -8 -11  10       33.86       33.85     15.38 o 
  -7 -11  10       28.51       14.27     10.79 o 
  -6 -11  10       29.05       39.40     11.40 o 
  -5 -11  10       53.11       55.10     11.86 o 
  -4 -11  10      832.73      785.82     27.13 o 
  -3 -11  10      292.61      314.30     14.28 o 
  -2 -11  10      336.59      326.08     17.61 o 
  -1 -11  10      522.75      469.01     47.27 o 
   0 -11  10       42.72       38.67     11.63 o 
   1 -11  10      382.68      364.32     15.29 o 
   2 -11  10       11.34       36.89      9.21 o 
   3 -11  10       59.33       64.84     12.06 o 
   4 -11  10       88.01      105.88     13.15 o 
   5 -11  10       26.82       33.52      9.79 o 
   6 -11  10      145.10      175.20     13.58 o 
   7 -11  10       63.78       54.61     11.16 o 
   8 -11  10        4.92       22.16      8.20 o 
 -10 -10  10       18.65       22.45      9.49 o 
  -9 -10  10       33.32       51.78      9.74 o 
  -8 -10  10       90.65       62.63     11.72 o 
  -7 -10  10      105.60      103.59     12.80 o 
  -6 -10  10      472.41      414.21     19.76 o 
  -5 -10  10      368.11      348.45     20.63 o 
  -4 -10  10      323.06      330.49     14.24 o 
  -3 -10  10      649.98      668.26     30.36 o 
  -2 -10  10       14.52       64.89      8.78 o 
  -1 -10  10      594.63      585.95     21.20 o 
   0 -10  10       20.58       12.02      7.64 o 
   1 -10  10      174.62      167.52     11.33 o 
   2 -10  10      244.52      242.88     12.94 o 
   3 -10  10      105.96      103.57     12.80 o 
   4 -10  10       44.12       51.83     11.32 o 
   5 -10  10       25.51       23.22     13.25 o 
   6 -10  10        6.38        9.99      8.91 o 
   7 -10  10       98.97      110.48     14.19 o 
   8 -10  10       19.51       28.42      8.22 o 
   9 -10  10       50.33       34.31     15.32 o 
 -11  -9  10        6.49        9.81      8.50 o 
 -10  -9  10      113.97      129.60     11.21 o 
  -9  -9  10      106.64       93.35     10.55 o 
  -8  -9  10       54.77       58.70     16.13 o 
  -7  -9  10       20.50       25.12     10.04 o 
  -6  -9  10       89.22       69.83     11.10 o 
  -5  -9  10       95.79      100.87     14.26 o 
  -4  -9  10      371.53      348.12     18.74 o 
  -3  -9  10     1030.54      954.42     22.19 o 
  -2  -9  10      495.03      482.85     24.85 o 
  -1  -9  10      285.06      260.86     11.98 o 
   0  -9  10      520.94      494.25     15.92 o 
   1  -9  10      627.88      644.70     24.54 o 
   2  -9  10      556.38      470.66     15.90 o 
   3  -9  10       69.42      123.52     12.38 o 
   4  -9  10     1245.89     1294.41     33.85 o 
   5  -9  10      643.36      597.75     28.00 o 
   6  -9  10       90.92       58.01      9.64 o 
   7  -9  10      130.01      149.16     19.60 o 
   8  -9  10        9.50        1.94      8.69 o 
   9  -9  10       25.86       11.88      9.50 o 
 -11  -8  10        6.16        4.37     19.13 o 
 -10  -8  10      249.45      297.03     16.11 o 
  -9  -8  10        5.94       -6.98      7.07 o 
  -8  -8  10      465.30      404.86     15.32 o 
  -7  -8  10      160.93      180.42     15.76 o 
  -6  -8  10      448.28      366.84     17.09 o 
  -5  -8  10       85.12       80.71     10.25 o 
  -4  -8  10      445.22      510.85     15.51 o 
  -3  -8  10      551.89      505.89     15.37 o 
  -2  -8  10     1079.88     1037.32     22.28 o 
  -1  -8  10      162.50      117.35      7.68 o 
   0  -8  10       51.24       70.94      8.06 o 
   1  -8  10       24.14       49.47      9.01 o 
   2  -8  10      120.00      124.11     10.89 o 
   3  -8  10      260.07      240.56     11.48 o 
   4  -8  10      416.34      380.05     16.36 o 
   5  -8  10      142.64      125.25     10.46 o 
   6  -8  10       31.25       56.38      7.30 o 
   7  -8  10       21.09       21.90      6.84 o 
   8  -8  10       76.06       66.93     10.20 o 
   9  -8  10       46.92       50.94      9.88 o 
  10  -8  10       14.09       25.51     24.01 o 
 -12  -7  10        9.23       -9.75     14.26 o 
 -11  -7  10        8.92        4.50      7.91 o 
 -10  -7  10      211.17      207.78     11.50 o 
  -9  -7  10      238.36      197.04     12.66 o 
  -8  -7  10      351.85      362.74     14.20 o 
  -7  -7  10      102.39      122.96     11.32 o 
  -6  -7  10      221.63      201.36     12.39 o 
  -5  -7  10       20.54       50.09      7.02 o 
  -4  -7  10      209.26      188.55     10.31 o 
  -3  -7  10      293.04      276.63     11.33 o 
  -2  -7  10      981.31     1072.34     22.15 o 
  -1  -7  10      563.49      672.96     22.63 o 
   0  -7  10     1670.24     1742.98     26.72 o 
   1  -7  10      296.96      514.37     23.07 o 
   2  -7  10     1986.40     1774.75     57.54 o 
   3  -7  10      126.16      184.49     13.60 o 
   4  -7  10     1731.08     1653.78     44.01 o 
   5  -7  10       78.32       32.52      7.86 o 
   6  -7  10      231.23      221.01     15.06 o 
   7  -7  10       26.08       35.97      8.44 o 
   8  -7  10      112.24      120.29     10.33 o 
   9  -7  10       77.81       75.26      9.90 o 
  10  -7  10      238.06      267.43     13.97 o 
 -12  -6  10        5.16       22.51     13.51 o 
 -11  -6  10       90.48       87.94     20.63 o 
 -10  -6  10       23.87       40.80      7.53 o 
  -9  -6  10       64.77       38.48      7.34 o 
  -8  -6  10      266.20      280.52     11.81 o 
  -7  -6  10      630.97      542.12     15.51 o 
  -6  -6  10      254.70      202.19     12.39 o 
  -5  -6  10      338.60      363.81     12.03 o 
  -4  -6  10      105.63       95.09      7.45 o 
  -3  -6  10      410.42      544.49     15.62 o 
  -2  -6  10      856.83      851.03     16.08 o 
  -1  -6  10     2001.81     2691.06     36.38 o 
   0  -6  10       86.04       89.01      6.26 o 
   1  -6  10      240.15      199.19     10.88 o 
   2  -6  10      283.20      324.86     15.92 o 
   3  -6  10      389.35      432.08     13.75 o 
   4  -6  10       46.03       34.70      7.39 o 
   5  -6  10      621.31      731.42     16.57 o 
   6  -6  10       46.08       39.63      7.59 o 
   7  -6  10       60.42       60.89      8.45 o 
   8  -6  10       26.28       26.19      8.18 o 
   9  -6  10       49.99       56.45      9.03 o 
  10  -6  10        2.31       -2.54      7.30 o 
 -12  -5  10       30.33       33.76     13.51 o 
 -11  -5  10      112.68      132.30      8.49 o 
 -10  -5  10       14.76       18.84      8.25 o 
  -9  -5  10      835.02      734.54     20.55 o 
  -8  -5  10      223.07      250.12     13.55 o 
  -7  -5  10      485.29      638.12     15.94 o 
  -6  -5  10      796.74      621.89     18.76 o 
  -5  -5  10       37.53       53.90      6.03 o 
  -4  -5  10       41.57       51.88      6.32 o 
  -3  -5  10     1223.57     1022.24     25.04 o 
  -2  -5  10      422.45      414.71     11.26 o 
  -1  -5  10      181.90      197.73      7.59 o 
   0  -5  10     4900.91     5511.74     65.98 o 
   1  -5  10      538.21     1219.79     22.54 o 
   2  -5  10      569.26      539.30     12.63 o 
   3  -5  10       68.19      151.23      9.27 o 
   4  -5  10      587.43      614.16     13.63 o 
   5  -5  10      385.83      292.87     12.48 o 
   6  -5  10      256.67      252.38     11.50 o 
   7  -5  10       62.73       69.51      8.36 o 
   8  -5  10       32.08       22.42      7.44 o 
   9  -5  10      124.50      117.25     13.49 o 
  10  -5  10        8.51        7.95      6.83 o 
 -12  -4  10       45.10       86.29     15.01 o 
 -11  -4  10       10.06       -1.50     11.25 o 
 -10  -4  10      301.47      361.75     13.15 o 
  -9  -4  10      257.40      252.47     12.21 o 
  -8  -4  10       88.68      145.83      9.91 o 
  -7  -4  10       92.94       74.85      7.47 o 
  -6  -4  10      534.48      525.22     13.51 o 
  -5  -4  10      262.34      233.51      8.11 o 
  -4  -4  10      262.46      334.44     12.72 o 
  -3  -4  10       73.53       71.17      5.23 o 
  -2  -4  10     1975.89     1992.16     27.45 o 
  -1  -4  10      756.42     1131.95     18.20 o 
   0  -4  10     3460.01     3836.51     47.53 o 
   1  -4  10      256.47      286.24      7.24 o 
   2  -4  10      382.46      383.58     11.09 o 
   3  -4  10      112.83      135.94      7.67 o 
   4  -4  10     1731.18     1720.29     54.64 o 
   5  -4  10     2571.10     2596.23     63.53 o 
   6  -4  10      273.08      243.06     11.84 o 
   7  -4  10      118.76      123.99      9.10 o 
   8  -4  10      138.53      135.66     13.83 o 
   9  -4  10       34.86       42.93      7.48 o 
  10  -4  10        4.35        0.08     15.01 o 
  11  -4  10       60.64       79.52     18.38 o 
 -13  -3  10       95.16      126.05     15.76 o 
 -12  -3  10       42.69       59.27     13.51 o 
 -11  -3  10      149.49      114.80     14.26 o 
 -10  -3  10       62.44       54.47      6.93 o 
  -9  -3  10      257.07      218.57     18.76 o 
  -8  -3  10      826.09      822.75     17.31 o 
  -7  -3  10       78.33       94.82     13.33 o 
  -6  -3  10       61.42       55.11      4.94 o 
  -5  -3  10     1197.11     1351.39     24.54 o 
  -4  -3  10      942.40     1098.16     30.00 o 
  -3  -3  10     3175.86     2803.82     34.57 o 
  -2  -3  10      897.18     1000.71     14.43 o 
  -1  -3  10      419.03      476.04      9.64 o 
   0  -3  10     5531.75     6586.11     61.87 o 
   1  -3  10      177.53      210.04     15.76 o 
   2  -3  10     2809.60     2935.88     56.96 o 
   3  -3  10      121.96      160.65      6.90 o 
   4  -3  10      820.99      713.12     12.79 o 
   5  -3  10     1587.63     1189.47     27.46 o 
   6  -3  10      412.06      456.02     14.21 o 
   7  -3  10      744.57      538.49     15.34 o 
   8  -3  10      117.10      136.10      8.91 o 
   9  -3  10      231.90      260.93     22.24 o 
  10  -3  10      208.53      214.78     16.79 o 
  11  -3  10       35.98       41.34     12.26 o 
 -13  -2  10        1.21       27.76     12.00 o 
 -12  -2  10       11.90       -2.25      9.75 o 
 -11  -2  10       17.45       48.02     11.25 o 
 -10  -2  10      222.29      252.10     18.01 o 
  -9  -2  10      512.07      486.15     17.26 o 
  -8  -2  10      180.91      190.45      8.37 o 
  -7  -2  10      650.50      528.96     11.26 o 
  -6  -2  10      112.47      146.80     10.07 o 
  -5  -2  10      432.42      334.59      7.51 o 
  -4  -2  10     4389.68     4763.63     62.57 o 
  -3  -2  10      971.56     2276.21     37.55 o 
  -2  -2  10      353.72      310.95      8.67 o 
  -1  -2  10      128.98      236.03      6.53 o 
   0  -2  10      280.03      292.10     10.48 o 
   1  -2  10       64.24      104.05      5.17 o 
   2  -2  10      301.27      257.98      8.19 o 
   3  -2  10       37.96       83.43      4.95 o 
   4  -2  10      872.93      969.03     17.67 o 
   5  -2  10     1005.84      597.21     15.24 o 
   6  -2  10      106.43      152.42      8.70 o 
   7  -2  10       73.93       48.34      6.93 o 
   8  -2  10        7.04       24.03      6.51 o 
   9  -2  10       97.15       75.42      7.13 o 
  10  -2  10        8.75       24.39     10.90 o 
  11  -2  10       99.81      124.95     14.66 o 
 -13  -1  10       64.88       57.77     12.76 o 
 -12  -1  10       25.69       33.01     11.25 o 
 -11  -1  10       53.82       67.53     12.00 o 
 -10  -1  10       65.58       49.52     10.50 o 
  -9  -1  10       78.98      120.65      7.75 o 
  -8  -1  10       27.75       33.05      5.02 o 
  -7  -1  10      310.59      317.69      8.22 o 
  -6  -1  10      423.42      427.17      8.94 o 
  -5  -1  10      337.47      653.15     14.22 o 
  -4  -1  10     6991.94     7830.36    112.97 o 
  -3  -1  10     1044.17      922.15     15.02 o 
  -2  -1  10     1245.62     1358.41     20.37 o 
  -1  -1  10      210.63      497.04      8.72 o 
   0  -1  10      710.21      645.87     11.05 o 
   1  -1  10      177.83      593.52     10.37 o 
   2  -1  10     1462.14     1672.61     29.67 o 
   3  -1  10      201.93      135.77      5.69 o 
   4  -1  10      117.51      146.55      7.70 o 
   5  -1  10     1446.81     1147.98     25.67 o 
   6  -1  10      481.15      516.34     14.13 o 
   7  -1  10      275.22      203.18      9.39 o 
   8  -1  10       35.66       21.72      6.13 o 
   9  -1  10      111.54      158.48     15.07 o 
  10  -1  10       66.27       63.01     12.26 o 
  11  -1  10       42.77       74.92     12.83 o 
 -13   0  10        7.85       -3.00     10.50 o 
 -12   0  10      224.69      267.86     19.51 o 
 -11   0  10        8.97       14.26     10.50 o 
 -10   0  10       25.72       42.77     10.50 o 
  -9   0  10        7.54        2.92      4.97 o 
  -8   0  10      254.60      259.08     13.54 o 
  -7   0  10      110.26      144.88      5.70 o 
  -6   0  10      764.28      786.48     12.61 o 
  -5   0  10        9.89       25.99      4.21 o 
  -4   0  10     9159.93    11064.09    145.11 o 
  -3   0  10       61.66      165.59      6.50 o 
  -2   0  10      953.95      691.22     11.30 o 
  -1   0  10       24.75       29.85      3.26 o 
   0   0  10      346.40      352.14      7.00 o 
   1   0  10       72.66       94.80      4.07 o 
   2   0  10     1880.64     1072.71     14.27 o 
   3   0  10       17.40       15.93      3.64 o 
   4   0  10       95.48       95.19      5.09 o 
   5   0  10       72.48       45.85      5.41 o 
   6   0  10      164.41       92.29      7.73 o 
   7   0  10      194.95      134.68      8.36 o 
   8   0  10      181.09       92.67      7.33 o 
   9   0  10       18.28        9.52      6.00 o 
  10   0  10        6.78        5.46     11.63 o 
  11   0  10        2.53        9.57     10.90 o 
 -13   1  10       63.22       73.53     12.76 o 
 -12   1  10       25.43       47.27     12.00 o 
 -11   1  10       53.49       75.38     18.38 o 
 -10   1  10       62.55       55.03      5.44 o 
  -9   1  10       77.42      113.60      6.93 o 
  -8   1  10       28.09       28.49      5.41 o 
  -7   1  10      307.95      329.86     11.59 o 
  -6   1  10      424.70      414.04     11.70 o 
  -5   1  10      344.18      658.81     16.12 o 
  -4   1  10     7005.93     7788.28    110.44 o 
  -3   1  10     1044.86      939.57     16.35 o 
  -2   1  10     1242.79     1335.45     19.40 o 
  -1   1  10      208.71      488.40     10.45 o 
   0   1  10      713.11      646.06     10.68 o 
   1   1  10      175.62      569.85      9.96 o 
   2   1  10     1472.86     1653.21     22.88 o 
   3   1  10      200.55      141.83      5.51 o 
   4   1  10      121.79      150.05      5.76 o 
   5   1  10     1432.95     1130.07     22.09 o 
   6   1  10      480.75      502.05     14.06 o 
   7   1  10      274.80      191.59     21.51 o 
   8   1  10       33.42       31.47      8.66 o 
   9   1  10      112.30      142.86     10.89 o 
  10   1  10       67.40       76.87     12.73 o 
  11   1  10       41.71       32.45     11.68 o 
 -13   2  10        1.30       14.26     11.25 o 
 -12   2  10       11.99        9.54     22.13 o 
 -11   2  10       17.44       41.00      9.54 o 
 -10   2  10      219.87      232.61     14.86 o 
  -9   2  10      511.71      475.22     15.27 o 
  -8   2  10      178.99      180.72     17.31 o 
  -7   2  10      656.07      511.91     17.82 o 
  -6   2  10      111.05      140.58      9.93 o 
  -5   2  10      456.12      367.37     19.24 o 
  -4   2  10     4382.76     4767.53     95.83 o 
  -3   2  10      978.19     2360.70     98.29 o 
  -2   2  10      351.86      296.44      8.31 o 
  -1   2  10      129.19      216.16      7.51 o 
   0   2  10      281.90      295.12      7.98 o 
   1   2  10       65.67      105.77      7.36 o 
   2   2  10      298.86      253.83      8.22 o 
   3   2  10       35.56       67.69      4.61 o 
   4   2  10      876.58      929.95     14.47 o 
   5   2  10     1009.23      612.42     16.24 o 
   6   2  10      108.26      156.62      8.76 o 
   7   2  10       78.24       60.41      8.40 o 
   8   2  10        7.23        0.45      6.04 o 
   9   2  10      101.61       85.27      7.84 o 
  10   2  10        8.45        4.08     10.33 o 
  11   2  10      100.10      124.40     14.76 o 
 -13   3  10       95.08      104.67     15.38 o 
 -12   3  10       42.76       40.89      7.98 o 
 -11   3  10      149.57      143.65     12.91 o 
 -10   3  10       67.43       72.53      7.90 o 
  -9   3  10      254.18      206.51      9.94 o 
  -8   3  10      828.58      828.00     18.04 o 
  -7   3  10       80.28       96.06      6.29 o 
  -6   3  10       60.69       61.92      5.51 o 
  -5   3  10     1195.76     1354.12     35.95 o 
  -4   3  10      927.75     1039.78     26.21 o 
  -3   3  10     3152.17     2818.39     40.62 o 
  -2   3  10      896.56      964.28     20.97 o 
  -1   3  10      416.89      440.96      9.29 o 
   0   3  10     5533.97     6430.68     74.56 o 
   1   3  10      182.07      216.21     14.30 o 
   2   3  10     2812.14     2892.82     51.73 o 
   3   3  10      122.06      167.82      6.64 o 
   4   3  10      817.82      690.30     16.06 o 
   5   3  10     1588.98     1194.32     23.53 o 
   6   3  10      403.86      440.54     13.74 o 
   7   3  10      736.26      508.72     18.93 o 
   8   3  10      116.37      122.05      8.87 o 
   9   3  10      228.27      240.91     11.35 o 
  10   3  10      207.61      207.09     18.76 o 
  11   3  10       35.66       25.51     13.51 o 
 -12   4  10       46.39       62.05     12.76 o 
 -11   4  10       10.60       -3.53      9.67 o 
 -10   4  10      299.49      314.32     10.23 o 
  -9   4  10      258.31      267.41      9.82 o 
  -8   4  10       87.49      131.02     12.00 o 
  -7   4  10       93.00       80.77      7.84 o 
  -6   4  10      538.55      539.38     30.75 o 
  -5   4  10      261.14      237.76     15.84 o 
  -4   4  10      269.90      334.89      9.51 o 
  -3   4  10       72.11       65.70      5.32 o 
  -2   4  10     1974.39     1888.24     26.28 o 
  -1   4  10      756.98     1164.97     25.02 o 
   0   4  10     3464.14     3703.99     46.04 o 
   1   4  10      257.20      294.32      8.95 o 
   2   4  10      381.14      407.68     11.76 o 
   3   4  10      115.26      116.84      7.11 o 
   4   4  10     1733.53     1738.64     40.81 o 
   5   4  10     2558.60     2619.79     49.66 o 
   6   4  10      270.55      253.48     12.93 o 
   7   4  10      117.79      145.79     10.79 o 
   8   4  10      140.53      135.92     10.79 o 
   9   4  10       34.48       39.10     12.76 o 
  10   4  10        4.20       -2.89      8.63 o 
  11   4  10       62.17       66.78     15.76 o 
 -12   5  10       30.07       24.01     13.51 o 
 -11   5  10      114.25      148.41      9.12 o 
 -10   5  10       13.83        3.78      6.69 o 
  -9   5  10      843.27      708.13     18.00 o 
  -8   5  10      224.48      240.92     15.23 o 
  -7   5  10      480.01      586.83     18.48 o 
  -6   5  10      797.59      606.20     18.69 o 
  -5   5  10       31.99       46.75      6.20 o 
  -4   5  10       41.23       48.69      6.03 o 
  -3   5  10     1235.65     1023.59     22.78 o 
  -2   5  10      414.01      422.88     14.19 o 
  -1   5  10      176.30      181.68     10.29 o 
   0   5  10     4902.78     5518.95     66.02 o 
   1   5  10      521.46     1170.92     19.11 o 
   2   5  10      577.93      531.42     13.92 o 
   3   5  10       68.86      153.99      8.17 o 
   4   5  10      598.43      637.34     46.52 o 
   5   5  10      372.56      291.00     14.06 o 
   6   5  10      251.28      245.66     21.01 o 
   7   5  10       68.11       70.43      9.51 o 
   8   5  10       30.97       10.36      8.11 o 
   9   5  10      125.43       86.59     10.45 o 
  10   5  10        9.17        5.11      8.29 o 
 -12   6  10        5.20      -10.26     10.26 o 
 -11   6  10       92.73       95.38      9.22 o 
 -10   6  10       23.73       41.08      7.85 o 
  -9   6  10       68.08       65.98      8.39 o 
  -8   6  10      263.26      279.65     14.74 o 
  -7   6  10      627.80      536.89     38.27 o 
  -6   6  10      257.51      214.62     24.76 o 
  -5   6  10      342.23      377.80     20.96 o 
  -4   6  10      105.55      111.00      7.89 o 
  -3   6  10      417.46      561.90     14.81 o 
  -2   6  10      862.27      822.94     15.96 o 
  -1   6  10     2025.42     2647.11     35.91 o 
   0   6  10       84.51       82.00      6.36 o 
   1   6  10      241.74      233.90      9.37 o 
   2   6  10      284.41      289.40     10.99 o 
   3   6  10      390.00      425.41     25.82 o 
   4   6  10       47.43       14.33      8.11 o 
   5   6  10      617.07      704.38     30.76 o 
   6   6  10       44.01       41.16      8.97 o 
   7   6  10       60.06       50.60      9.51 o 
   8   6  10       25.79       32.53      8.97 o 
   9   6  10       49.97       73.28     13.51 o 
  10   6  10        2.25        3.48      8.65 o 
 -12   7  10        9.13        1.41      7.54 o 
 -11   7  10        8.77       -1.15      7.59 o 
 -10   7  10      213.14      205.85     11.37 o 
  -9   7  10      241.89      191.15     12.98 o 
  -8   7  10      351.21      332.41     41.64 o 
  -7   7  10      103.65      141.46     15.76 o 
  -6   7  10      222.73      193.90     12.60 o 
  -5   7  10       19.44       53.67      9.27 o 
  -4   7  10      201.88      180.91      9.36 o 
  -3   7  10      289.44      270.61     14.27 o 
  -2   7  10      968.31     1096.89     21.57 o 
  -1   7  10      555.28      650.98     14.51 o 
   0   7  10     1667.51     1746.49     27.62 o 
   1   7  10      301.69      511.58     14.72 o 
   2   7  10     1988.09     1830.24     31.74 o 
   3   7  10      130.38      219.29     10.35 o 
   4   7  10     1711.62     1632.56     37.14 o 
   5   7  10       75.42       29.97     15.38 o 
   6   7  10      228.22      189.79     14.26 o 
   7   7  10       27.30       34.94      9.51 o 
   8   7  10      113.79      160.78     12.93 o 
   9   7  10       80.84       67.03     18.38 o 
  10   7  10      237.97      268.03     28.51 o 
 -11   8  10        6.74        5.90      8.58 o 
 -10   8  10      249.60      306.04     14.27 o 
  -9   8  10        5.77      -10.71     11.25 o 
  -8   8  10      456.65      396.56     25.14 o 
  -7   8  10      162.46      186.50     13.46 o 
  -6   8  10      444.35      413.30     18.30 o 
  -5   8  10       84.22       86.95     10.79 o 
  -4   8  10      438.57      453.13     27.22 o 
  -3   8  10      553.57      485.21     15.40 o 
  -2   8  10     1089.93     1046.33     22.87 o 
  -1   8  10      164.37      119.66      7.66 o 
   0   8  10       50.49       79.45      7.22 o 
   1   8  10       23.26       39.17      7.02 o 
   2   8  10      124.68      110.14      8.60 o 
   3   8  10      264.17      234.59     11.43 o 
   4   8  10      420.24      381.50     37.52 o 
   5   8  10      144.47      124.35     12.17 o 
   6   8  10       29.75       47.51     10.04 o 
   7   8  10       20.58       17.26     13.88 o 
   8   8  10       73.54       69.32     11.72 o 
   9   8  10       46.17       40.76     13.13 o 
 -11   9  10        6.89        8.06      9.08 o 
 -10   9  10      113.19      143.54     13.87 o 
  -9   9  10      105.53       87.95     18.38 o 
  -8   9  10       54.58       53.24     10.99 o 
  -7   9  10       18.86       36.33     10.04 o 
  -6   9  10       91.77       70.78     10.79 o 
  -5   9  10       87.37       88.59     11.86 o 
  -4   9  10      360.43      345.16     18.92 o 
  -3   9  10     1032.10      946.74     22.00 o 
  -2   9  10      483.93      451.32     15.19 o 
  -1   9  10      285.71      300.26     14.84 o 
   0   9  10      522.21      522.90     16.12 o 
   1   9  10      624.08      607.32     17.57 o 
   2   9  10      557.74      503.67     16.27 o 
   3   9  10       70.81       99.77     17.26 o 
   4   9  10     1229.38     1209.83     32.69 o 
   5   9  10      641.60      630.62     22.96 o 
   6   9  10       93.19      113.82     12.80 o 
   7   9  10      129.43      139.10     13.99 o 
   8   9  10        9.52       10.29     21.01 o 
   9   9  10       24.36       11.86     11.10 o 
 -10  10  10       18.30       10.67     10.64 o 
  -9  10  10       33.11       47.90     11.86 o 
  -8  10  10       90.91       83.92     12.70 o 
  -7  10  10      109.26      125.47     19.13 o 
  -6  10  10      478.34      467.28     47.64 o 
  -5  10  10      361.28      319.87     24.39 o 
  -4  10  10      323.49      320.08     17.29 o 
  -3  10  10      666.35      666.85     45.49 o 
  -2  10  10       15.64       80.67      9.08 o 
  -1  10  10      595.55      584.15     17.57 o 
   0  10  10       20.58       -0.21      7.21 o 
   1  10  10      175.58      180.46     12.82 o 
   2  10  10      245.62      218.16     12.20 o 
   3  10  10      111.25      138.66     20.26 o 
   4  10  10       42.27       34.73     10.99 o 
   5  10  10       24.58       19.85     15.38 o 
   6  10  10        6.41        7.84     10.45 o 
   7  10  10       96.60       98.15     16.88 o 
   8  10  10       20.46       32.21     11.86 o 
   9  10  10       48.62       48.02     16.51 o 
 -10  11  10       17.71        7.22     11.32 o 
  -9  11  10       11.30       31.96     11.86 o 
  -8  11  10       34.58       41.91     12.39 o 
  -7  11  10       28.90       23.66     10.79 o 
  -6  11  10       28.88       25.51     13.51 o 
  -5  11  10       54.09       33.86     10.79 o 
  -4  11  10      848.56      837.76     34.89 o 
  -3  11  10      288.95      273.94     13.71 o 
  -2  11  10      340.81      314.46     36.94 o 
  -1  11  10      516.96      511.77     21.20 o 
   0  11  10       39.58       35.74     11.25 o 
   1  11  10      387.94      393.66     15.98 o 
   2  11  10       13.49       37.81     14.63 o 
   3  11  10       61.35       83.66     27.01 o 
   4  11  10       92.61      104.36     13.76 o 
   5  11  10       27.15       38.27     11.72 o 
   6  11  10      136.55      189.19     20.63 o 
   7  11  10       62.02       53.99     12.60 o 
   8  11  10        4.60       28.75     19.13 o 
  -9  12  10        4.14       15.17     11.93 o 
  -8  12  10      168.76      177.28     17.09 o 
  -7  12  10       56.88       56.22     16.88 o 
  -6  12  10      262.91      240.75     23.26 o 
  -5  12  10       29.65       41.86     12.60 o 
  -4  12  10       66.66       52.30     21.01 o 
  -3  12  10       63.85       59.72     20.26 o 
  -2  12  10      124.25      151.09     39.39 o 
  -1  12  10       76.77       88.14     12.70 o 
   0  12  10        6.29        5.25     10.50 o 
   1  12  10       72.44       68.19     16.96 o 
   2  12  10      153.37      168.42     16.18 o 
   3  12  10       16.59        4.82     11.10 o 
   4  12  10       52.93       66.15     13.14 o 
   5  12  10       15.39        8.08     11.35 o 
   6  12  10       31.43       18.51     12.06 o 
   7  12  10       18.94       42.18     13.14 o 
  -8  13  10       16.82       19.01     12.60 o 
  -7  13  10       34.00       37.11     13.52 o 
  -6  13  10       11.45       -1.72     11.64 o 
  -5  13  10      300.33      298.81     38.64 o 
  -4  13  10       72.29       56.59     21.38 o 
  -3  13  10       48.62       36.01     13.51 o 
  -2  13  10       67.16       69.71     12.99 o 
  -1  13  10       16.97       26.26     11.93 o 
   0  13  10       15.09       18.38     11.14 o 
   1  13  10      146.00      119.66     15.11 o 
   2  13  10       94.24       98.42     14.58 o 
   3  13  10       21.74       27.55     12.39 o 
   4  13  10       57.90       44.40     13.46 o 
   5  13  10      178.47      188.75     17.41 o 
   6  13  10       21.34       12.58     23.63 o 
  -7  14  10       14.69       48.86     14.30 o 
  -6  14  10       13.52       34.12     13.99 o 
  -5  14  10       64.47       77.44     14.95 o 
  -4  14  10       17.32       23.50     13.23 o 
  -3  14  10       42.15       27.76     17.26 o 
  -2  14  10        7.84       49.52     18.76 o 
  -1  14  10       70.58       86.90     14.58 o 
   0  14  10        0.91       11.14     11.93 o 
   1  14  10       36.81       36.77     18.76 o 
   2  14  10       63.62       45.77     18.76 o 
   3  14  10       87.55       99.55     15.89 o 
   4  14  10       77.02       54.65     14.60 o 
   5  14  10       40.84       52.35     14.95 o 
  -6  15  10       43.03       62.75     15.81 o 
  -5  15  10       76.74      119.79     17.83 o 
  -4  15  10      186.73      181.57     25.51 o 
  -3  15  10       32.05       67.53     21.01 o 
  -2  15  10       77.17      141.06     23.26 o 
  -1  15  10       95.46       91.85     15.36 o 
   0  15  10      193.85      224.84     31.51 o 
   1  15  10       46.62       54.02     21.01 o 
   2  15  10       41.90       84.78     22.51 o 
   3  15  10       38.71       36.01     19.51 o 
   4  15  10      103.83      144.49     26.26 o 
  -3  16  10        4.89        7.50     19.51 o 
  -2  16  10        9.86       12.76     18.76 o 
  -1  16  10       71.30       69.78     21.76 o 
   0  16  10       10.59       36.77     21.01 o 
   1  16  10       59.44       72.78     21.76 o 
   2  16  10       80.11      107.29     23.26 o 
  -3 -16  11       35.72        7.50     18.01 o 
  -2 -16  11       18.00       43.52     21.76 o 
  -1 -16  11       19.88       36.01     14.41 o 
   0 -16  11       75.05       79.53     22.51 o 
   1 -16  11       62.65       18.76     19.51 o 
  -5 -15  11       66.26       72.03     21.76 o 
  -4 -15  11       31.61       47.27     21.01 o 
  -3 -15  11       50.24       78.03     21.76 o 
  -2 -15  11      142.78      174.07     25.51 o 
  -1 -15  11      105.58      142.55     16.71 o 
   0 -15  11      460.19      406.25     46.52 o 
   1 -15  11       15.99       17.26     18.76 o 
   2 -15  11      179.11      210.09     25.51 o 
   3 -15  11       50.27       53.27     19.51 o 
  -7 -14  11       18.16       22.12     27.76 o 
  -6 -14  11       41.00       56.46     14.95 o 
  -5 -14  11       76.50       79.02     14.60 o 
  -4 -14  11       78.37       63.03     19.51 o 
  -3 -14  11      174.86      148.56     24.01 o 
  -2 -14  11       28.70       18.41     11.86 o 
  -1 -14  11       50.89       41.31     12.70 o 
   0 -14  11       79.77       52.02     16.88 o 
   1 -14  11        6.58       20.26     15.76 o 
   2 -14  11       68.08       36.77     18.01 o 
   3 -14  11       64.07       76.53     19.51 o 
   4 -14  11        7.23        1.29     12.76 o 
   5 -14  11        9.44       28.50     11.98 o 
  -8 -13  11       29.99       20.99     14.26 o 
  -7 -13  11      250.30      242.64     18.75 o 
  -6 -13  11       25.72       34.90     12.93 o 
  -5 -13  11      243.99      216.49     17.95 o 
  -4 -13  11        9.28       20.31     16.13 o 
  -3 -13  11       95.98       86.29     18.76 o 
  -2 -13  11       84.73       84.35     18.01 o 
  -1 -13  11       22.18       29.35     11.40 o 
   0 -13  11       98.35       97.34     13.79 o 
   1 -13  11       61.59       54.48     12.70 o 
   2 -13  11        3.86       18.01     15.01 o 
   3 -13  11      104.91       87.16     19.51 o 
   4 -13  11        4.78       23.95     13.34 o 
   5 -13  11      194.21      199.62     15.46 o 
   6 -13  11        0.35       -3.43      9.82 o 
  -9 -12  11       46.06       34.46     10.86 o 
  -8 -12  11       81.70       29.26     17.63 o 
  -7 -12  11       96.53       87.94     17.26 o 
  -6 -12  11       19.44       34.05     12.60 o 
  -5 -12  11       23.76       34.97     12.17 o 
  -4 -12  11      208.44      204.17     16.71 o 
  -3 -12  11        7.16       14.26      8.84 o 
  -2 -12  11      237.24      247.81     25.51 o 
  -1 -12  11       75.07       59.93     11.93 o 
   0 -12  11       79.49       63.57     12.46 o 
   1 -12  11       77.24       88.90     14.63 o 
   2 -12  11      240.37      264.76     29.64 o 
   3 -12  11       34.28       38.43     13.13 o 
   4 -12  11       19.17        8.42     11.72 o 
   5 -12  11       10.22        1.85      9.91 o 
   6 -12  11       93.46      126.21     13.45 o 
   7 -12  11       61.49       58.06     15.14 o 
 -10 -11  11       41.06       49.51     10.78 o 
  -9 -11  11        6.47       25.28      9.94 o 
  -8 -11  11       69.47       42.31     11.89 o 
  -7 -11  11        3.20        8.91     10.87 o 
  -6 -11  11      172.69      222.72     16.34 o 
  -5 -11  11       15.71       24.72     10.57 o 
  -4 -11  11      429.04      437.18     31.89 o 
  -3 -11  11       17.80       33.95      8.64 o 
  -2 -11  11      117.05       92.10     12.20 o 
  -1 -11  11      250.89      327.96     21.01 o 
   0 -11  11      192.50      160.89     14.05 o 
   1 -11  11      158.26      146.87     14.28 o 
   2 -11  11       39.94       61.31     11.62 o 
   3 -11  11      159.21      138.23     14.41 o 
   4 -11  11      425.05      442.26     21.98 o 
   5 -11  11       29.88       21.63      9.50 o 
   6 -11  11       22.66       33.23     10.70 o 
   7 -11  11        4.98       23.28      8.04 o 
   8 -11  11       31.71       27.70      8.68 o 
 -10 -10  11       18.09       31.63      9.87 o 
  -9 -10  11       17.72       12.86      9.00 o 
  -8 -10  11      109.68      110.35     13.14 o 
  -7 -10  11       71.16       71.87     14.26 o 
  -6 -10  11      221.96      197.21     15.06 o 
  -5 -10  11       33.99       78.85     12.17 o 
  -4 -10  11      527.94      608.14     18.72 o 
  -3 -10  11      371.82      350.32     14.96 o 
  -2 -10  11      243.67      230.47     16.30 o 
  -1 -10  11      247.68      245.76     15.39 o 
   0 -10  11       30.94       52.49      9.37 o 
   1 -10  11      159.98      222.61     12.18 o 
   2 -10  11       47.59       43.11     11.22 o 
   3 -10  11      185.49      206.52     15.32 o 
   4 -10  11       29.86       43.41     10.80 o 
   5 -10  11      103.18      116.25     11.37 o 
   6 -10  11       57.39       58.71     10.55 o 
   7 -10  11      118.67      112.20     11.15 o 
   8 -10  11      130.02      142.29     20.27 o 
 -11  -9  11       50.91       64.34     11.51 o 
 -10  -9  11       92.75       81.93     10.23 o 
  -9  -9  11       19.38       26.69      8.82 o 
  -8  -9  11      109.52      112.22     12.39 o 
  -7  -9  11      165.51      170.75     13.76 o 
  -6  -9  11      311.69      328.20     18.38 o 
  -5  -9  11      243.03      261.53     15.81 o 
  -4  -9  11      274.96      221.63     11.80 o 
  -3  -9  11      138.84      133.66      9.94 o 
  -2  -9  11      456.94      497.53     15.83 o 
  -1  -9  11      843.07      700.46     18.86 o 
   0  -9  11      236.37      225.27     14.37 o 
   1  -9  11      334.70      323.10     18.15 o 
   2  -9  11      188.40      147.30     10.72 o 
   3  -9  11      356.16      347.18     18.69 o 
   4  -9  11      156.74      134.86     11.14 o 
   5  -9  11      226.68      286.65     24.94 o 
   6  -9  11      136.50      116.27      9.14 o 
   7  -9  11       39.12       35.13      7.98 o 
   8  -9  11       73.68       88.92     11.50 o 
   9  -9  11       26.91       41.13     10.23 o 
 -11  -8  11       17.54       22.14      9.55 o 
 -10  -8  11       50.25       34.06      8.77 o 
  -9  -8  11       28.29       23.69      8.15 o 
  -8  -8  11       97.73       96.86      9.59 o 
  -7  -8  11      191.61      212.89     13.67 o 
  -6  -8  11      567.10      611.40     21.58 o 
  -5  -8  11       33.71       30.13      8.65 o 
  -4  -8  11      341.89      348.31     13.82 o 
  -3  -8  11      213.38      230.11     12.15 o 
  -2  -8  11       13.85       25.33      6.78 o 
  -1  -8  11      202.76      154.12      8.50 o 
   0  -8  11      236.68      208.83     21.28 o 
   1  -8  11       42.82       27.07      7.02 o 
   2  -8  11      229.88      224.29     11.48 o 
   3  -8  11       41.23       56.92      8.24 o 
   4  -8  11      256.33      208.69     12.03 o 
   5  -8  11       48.16       39.89      9.40 o 
   6  -8  11       73.22       62.68      7.98 o 
   7  -8  11        7.12       17.99     19.45 o 
   8  -8  11      237.27      207.28     13.21 o 
   9  -8  11        9.79       37.94      9.85 o 
 -12  -7  11       40.34       42.77     15.76 o 
 -11  -7  11        4.67       -2.50      8.46 o 
 -10  -7  11      165.48      134.71     11.89 o 
  -9  -7  11       82.75       98.49     19.51 o 
  -8  -7  11      300.10      304.88     13.20 o 
  -7  -7  11       28.66       30.51      9.18 o 
  -6  -7  11      241.76      234.37     13.99 o 
  -5  -7  11       70.22       79.53     15.01 o 
  -4  -7  11      440.51      360.84     12.90 o 
  -3  -7  11      188.77      230.94     14.99 o 
  -2  -7  11      197.85      185.11      9.67 o 
  -1  -7  11     1244.44     1227.44     21.21 o 
   0  -7  11      673.38      653.97     14.85 o 
   1  -7  11      271.11      229.38     16.22 o 
   2  -7  11      624.40      514.68     24.59 o 
   3  -7  11      131.86      153.10     15.05 o 
   4  -7  11      755.08      531.83     17.11 o 
   5  -7  11       41.21       73.56      7.30 o 
   6  -7  11      229.60      233.38     11.58 o 
   7  -7  11       46.57       54.88      9.10 o 
   8  -7  11       81.89       62.86      9.67 o 
   9  -7  11       60.20       42.07     12.19 o 
  10  -7  11       29.31       38.01      9.39 o 
 -12  -6  11       28.07       19.51     14.26 o 
 -11  -6  11       12.05       12.76     11.63 o 
 -10  -6  11       10.41       24.53      8.46 o 
  -9  -6  11       86.05       91.56      9.91 o 
  -8  -6  11        1.73       10.15      7.91 o 
  -7  -6  11     1850.20     1537.73     36.00 o 
  -6  -6  11      307.29      284.06     15.06 o 
  -5  -6  11      468.74      463.90     13.92 o 
  -4  -6  11       54.04       84.47      7.19 o 
  -3  -6  11      310.12      326.32     11.77 o 
  -2  -6  11      182.10      220.96      8.68 o 
  -1  -6  11      290.39      294.72      9.82 o 
   0  -6  11      121.06      135.62      7.47 o 
   1  -6  11     1325.73     1179.36     53.62 o 
   2  -6  11       38.35       77.56      7.89 o 
   3  -6  11      399.05      636.86     16.46 o 
   4  -6  11      244.09      221.15      9.36 o 
   5  -6  11      245.50      246.41      9.79 o 
   6  -6  11       78.73       80.11      8.84 o 
   7  -6  11      184.39      207.29     12.18 o 
   8  -6  11       17.09       16.39      7.99 o 
   9  -6  11       10.87       27.14      8.58 o 
  10  -6  11       13.56       27.41      8.44 o 
 -12  -5  11       17.13       51.77     14.26 o 
 -11  -5  11        1.43        0.61      6.66 o 
 -10  -5  11       12.45       12.57      9.00 o 
  -9  -5  11      125.05      107.31      9.91 o 
  -8  -5  11       64.80       63.63     14.26 o 
  -7  -5  11      136.77      238.60     19.51 o 
  -6  -5  11     1526.08     1443.00     47.64 o 
  -5  -5  11      411.17      446.31     11.03 o 
  -4  -5  11      282.98      268.18     10.46 o 
  -3  -5  11      449.57      354.29     11.84 o 
  -2  -5  11      834.34      780.77     15.24 o 
  -1  -5  11     3946.91     3351.81     43.20 o 
   0  -5  11      263.30      301.40     13.04 o 
   1  -5  11      482.08      299.41     11.48 o 
   2  -5  11      337.42      303.92      9.98 o 
   3  -5  11      184.81      279.54      8.74 o 
   4  -5  11      385.21      455.26     12.48 o 
   5  -5  11      106.74       65.71      7.79 o 
   6  -5  11       90.53      126.31      9.49 o 
   7  -5  11        7.50        6.50      7.07 o 
   8  -5  11       10.02       20.02      7.79 o 
   9  -5  11       74.25       69.38      9.16 o 
  10  -5  11        1.51       -1.44      7.37 o 
 -12  -4  11       61.86       69.78     15.01 o 
 -11  -4  11       65.01       51.56      7.04 o 
 -10  -4  11      114.01      127.26      9.55 o 
  -9  -4  11        4.86       -6.62      6.62 o 
  -8  -4  11      168.81      154.24     10.04 o 
  -7  -4  11     1311.89     1289.09     23.81 o 
  -6  -4  11      138.71      153.21      9.05 o 
  -5  -4  11       20.10       71.65      6.24 o 
  -4  -4  11       57.76       72.47     10.71 o 
  -3  -4  11      236.13      168.01      6.80 o 
  -2  -4  11      375.33      433.15     35.74 o 
  -1  -4  11      291.89      326.29      9.67 o 
   0  -4  11       22.52       28.44      4.25 o 
   1  -4  11      580.83      501.42     11.28 o 
   2  -4  11      735.90      810.29     15.39 o 
   3  -4  11      475.43      507.38     12.30 o 
   4  -4  11       94.18       70.28      7.44 o 
   5  -4  11      195.02      112.25      8.61 o 
   6  -4  11      328.15      308.71     19.37 o 
   7  -4  11       43.08       43.00      7.48 o 
   8  -4  11      378.81      336.80     13.60 o 
   9  -4  11        2.38       25.93      7.71 o 
  10  -4  11       13.82        1.42      6.23 o 
 -13  -3  11       25.51       13.51     12.76 o 
 -12  -3  11       18.56        5.25     12.00 o 
 -11  -3  11      117.37      129.80     15.76 o 
 -10  -3  11       50.23       63.24      7.36 o 
  -9  -3  11      604.04      537.80     16.75 o 
  -8  -3  11      185.90      164.96     10.25 o 
  -7  -3  11      314.20      277.46     10.57 o 
  -6  -3  11     1372.51     1427.08     33.25 o 
  -5  -3  11      220.43      535.54     18.44 o 
  -4  -3  11     1432.77     1313.31     44.27 o 
  -3  -3  11      202.32      200.07     20.45 o 
  -2  -3  11     1131.01     1189.56     18.76 o 
  -1  -3  11      199.92      197.68     15.91 o 
   0  -3  11      145.32      188.63     14.04 o 
   1  -3  11      326.08      262.39      7.81 o 
   2  -3  11      352.45      240.57     12.02 o 
   3  -3  11      139.56      224.27     10.83 o 
   4  -3  11     1223.92     1087.68     18.56 o 
   5  -3  11     1296.40     1514.07     27.97 o 
   6  -3  11      454.62      458.54     14.48 o 
   7  -3  11        9.08       19.26      6.95 o 
   8  -3  11       19.74       24.56      7.12 o 
   9  -3  11      197.82      180.10     10.33 o 
  10  -3  11       38.68       38.01     12.04 o 
  11  -3  11       18.00       60.25     13.73 o 
 -13  -2  11       99.19      127.55     15.76 o 
 -12  -2  11       13.68       15.01     11.25 o 
 -11  -2  11      101.42       83.28     13.51 o 
 -10  -2  11       37.27       36.34     17.26 o 
  -9  -2  11      369.27      377.45     13.87 o 
  -8  -2  11        7.94        8.91      6.30 o 
  -7  -2  11      179.51      291.90     15.73 o 
  -6  -2  11       54.48       55.87      6.06 o 
  -5  -2  11     1976.17     1843.09     35.37 o 
  -4  -2  11      400.04      429.08      9.09 o 
  -3  -2  11      754.16     1009.16     16.54 o 
  -2  -2  11     1280.91     1674.06     20.53 o 
  -1  -2  11      183.77      167.93      6.39 o 
   0  -2  11      129.55      119.83     20.26 o 
   1  -2  11     1681.21     1298.38     17.79 o 
   2  -2  11      421.58      430.85     10.38 o 
   3  -2  11      554.78      420.45     10.75 o 
   4  -2  11       72.96       61.45      5.01 o 
   5  -2  11       21.62      196.76      9.44 o 
   6  -2  11      233.99      213.63     10.41 o 
   7  -2  11      357.37      398.32     13.76 o 
   8  -2  11      114.69      102.16      8.56 o 
   9  -2  11       27.02       76.05      8.04 o 
  10  -2  11        5.39       -1.12     10.68 o 
  11  -2  11       12.73       27.46     18.76 o 
 -13  -1  11       25.06       30.76     12.00 o 
 -12  -1  11        5.13       -2.25     10.50 o 
 -11  -1  11       93.72       90.79     13.51 o 
 -10  -1  11       14.59       19.51      6.11 o 
  -9  -1  11      334.61      310.92     12.26 o 
  -8  -1  11       49.34       68.80      6.73 o 
  -7  -1  11      286.60      370.96      8.90 o 
  -6  -1  11      990.69      910.63     16.56 o 
  -5  -1  11      501.17      552.31     10.43 o 
  -4  -1  11     3653.60     3494.99     42.98 o 
  -3  -1  11      626.05      551.93     11.37 o 
  -2  -1  11        5.29       12.38      5.84 o 
  -1  -1  11     2070.80     1738.91     19.50 o 
   0  -1  11       15.58       14.03      3.09 o 
   1  -1  11     2345.84     1834.48     22.80 o 
   2  -1  11      577.67      648.74     12.71 o 
   3  -1  11      266.14      363.10      9.61 o 
   4  -1  11     1735.29     1873.59     30.16 o 
   5  -1  11      540.27      656.62     16.08 o 
   6  -1  11       48.04        5.58      8.94 o 
   7  -1  11       37.53       40.60      7.01 o 
   8  -1  11       78.80       72.06      7.67 o 
   9  -1  11      177.28      167.79     10.85 o 
  10  -1  11       90.04       76.27     16.13 o 
  11  -1  11       11.87       58.33     23.63 o 
 -13   0  11        0.29       -6.00     10.50 o 
 -12   0  11       35.93       29.26     12.00 o 
 -11   0  11       22.84       30.01     11.25 o 
 -10   0  11      192.37      197.10      8.65 o 
  -9   0  11        9.74        7.25      6.31 o 
  -8   0  11       49.94       46.08      6.14 o 
  -7   0  11       53.00       87.40      6.11 o 
  -6   0  11      446.62      393.67      8.72 o 
  -5   0  11      126.72      154.27      6.63 o 
  -4   0  11     4211.75     4053.74     48.85 o 
  -3   0  11      158.54      197.30      7.45 o 
  -2   0  11    18669.31    20019.96    198.05 o 
  -1   0  11        5.07       25.51      8.25 o 
   0   0  11      114.80      140.07      4.82 o 
   1   0  11      211.54      180.90      5.36 o 
   2   0  11       12.52       48.27      4.30 o 
   3   0  11       10.23       33.37      4.30 o 
   4   0  11      291.48      271.05      8.18 o 
   5   0  11       70.84       49.94      6.49 o 
   6   0  11      628.95      888.02     19.79 o 
   7   0  11        2.88       -5.96      5.96 o 
   8   0  11       11.78       14.63      8.05 o 
   9   0  11       29.76       37.65      7.03 o 
  10   0  11        5.67        1.53     11.10 o 
  11   0  11       73.35       64.53     16.13 o 
 -13   1  11       25.77       24.01     12.00 o 
 -12   1  11        5.13        4.50     10.50 o 
 -11   1  11       88.32       73.69     19.51 o 
 -10   1  11       14.51        9.92      5.66 o 
  -9   1  11      339.19      320.57     14.37 o 
  -8   1  11       46.40       56.76      6.73 o 
  -7   1  11      292.03      362.90     22.42 o 
  -6   1  11      986.96      880.58     35.01 o 
  -5   1  11      504.21      541.23     10.47 o 
  -4   1  11     3648.14     3516.14     43.15 o 
  -3   1  11      633.62      549.78     11.50 o 
  -2   1  11        5.58        0.64      4.90 o 
  -1   1  11     2062.75     1730.37     31.95 o 
   0   1  11       15.59       16.15      3.53 o 
   1   1  11     2334.87     1820.73     22.54 o 
   2   1  11      574.67      633.26     12.42 o 
   3   1  11      267.77      344.09      9.86 o 
   4   1  11     1731.94     1884.71     36.46 o 
   5   1  11      541.28      633.89     19.48 o 
   6   1  11       47.44       16.94      6.16 o 
   7   1  11       39.83       51.73      7.12 o 
   8   1  11       76.85       52.59      7.20 o 
   9   1  11      174.25      164.66     14.23 o 
  10   1  11       89.73       60.77     13.05 o 
  11   1  11       12.35       21.51     11.92 o 
 -13   2  11       99.26      118.55     15.76 o 
 -12   2  11       13.39       11.02      9.54 o 
 -11   2  11      101.67       87.66     11.24 o 
 -10   2  11       37.48       36.54      6.21 o 
  -9   2  11      371.52      356.37     18.56 o 
  -8   2  11        8.03        9.22      5.76 o 
  -7   2  11      179.99      277.60     10.87 o 
  -6   2  11       55.01       55.17      5.36 o 
  -5   2  11     1979.18     1799.41     30.78 o 
  -4   2  11      397.90      424.21     37.60 o 
  -3   2  11      747.80     1008.33     18.87 o 
  -2   2  11     1274.94     1662.06     37.04 o 
  -1   2  11      181.66      164.63      6.75 o 
   0   2  11      130.33      110.19     11.47 o 
   1   2  11     1673.79     1229.55     17.11 o 
   2   2  11      420.10      410.25     13.10 o 
   3   2  11      550.01      395.74     10.10 o 
   4   2  11       74.17       73.29      6.48 o 
   5   2  11       21.10      177.57      9.08 o 
   6   2  11      237.00      230.93     19.41 o 
   7   2  11      361.10      352.58     19.97 o 
   8   2  11      116.23      111.66      8.69 o 
   9   2  11       27.26       72.81      8.14 o 
  10   2  11        5.04        7.14     10.59 o 
  11   2  11       14.69       13.79     12.15 o 
 -13   3  11       25.89       28.18     10.90 o 
 -12   3  11       17.80       21.81      9.56 o 
 -11   3  11      114.27      124.32     10.14 o 
 -10   3  11       52.11       49.75      6.77 o 
  -9   3  11      610.98      499.95     14.13 o 
  -8   3  11      191.74      141.81      8.63 o 
  -7   3  11      314.29      263.25     10.86 o 
  -6   3  11     1382.80     1490.00     46.97 o 
  -5   3  11      225.17      542.31     23.03 o 
  -4   3  11     1433.16     1268.26     22.38 o 
  -3   3  11      212.22      202.22      8.37 o 
  -2   3  11     1126.87     1165.98     18.38 o 
  -1   3  11      222.01      243.28     12.47 o 
   0   3  11      149.01      166.39      9.51 o 
   1   3  11      307.21      255.95      8.46 o 
   2   3  11      362.96      243.58      9.79 o 
   3   3  11      142.29      189.20      8.49 o 
   4   3  11     1240.68     1080.95     21.88 o 
   5   3  11     1298.99     1455.35     27.29 o 
   6   3  11      461.09      498.30     15.17 o 
   7   3  11        8.40       28.15      9.29 o 
   8   3  11       20.14       28.39     11.47 o 
   9   3  11      196.51      174.11     18.74 o 
  10   3  11       39.26       25.29      7.61 o 
  11   3  11       18.96       42.77     15.01 o 
 -12   4  11       59.56       60.53     12.06 o 
 -11   4  11       65.93       68.67      8.34 o 
 -10   4  11      113.11      115.61      7.56 o 
  -9   4  11        4.65        8.87      6.31 o 
  -8   4  11      167.31      149.87     10.48 o 
  -7   4  11     1315.12     1253.88     24.66 o 
  -6   4  11      140.01      142.27     11.63 o 
  -5   4  11       19.98       61.85      6.20 o 
  -4   4  11       59.02       59.53      5.28 o 
  -3   4  11      238.80      193.25      7.66 o 
  -2   4  11      364.96      434.05     30.35 o 
  -1   4  11      292.69      323.61      9.62 o 
   0   4  11       24.29       37.04      4.86 o 
   1   4  11      582.50      471.67     12.27 o 
   2   4  11      736.62      777.11     16.93 o 
   3   4  11      470.33      503.72     15.50 o 
   4   4  11       94.98       71.91      8.97 o 
   5   4  11      191.90      117.85     10.04 o 
   6   4  11      327.80      323.63     22.13 o 
   7   4  11       42.26       44.19      8.97 o 
   8   4  11      377.56      365.52     15.48 o 
   9   4  11        2.64       33.85     14.63 o 
  10   4  11       13.61        1.23      7.75 o 
 -12   5  11       16.70       20.68     11.89 o 
 -11   5  11        0.84       -2.02      6.81 o 
 -10   5  11       12.27       12.44      6.95 o 
  -9   5  11      116.44      102.89      8.85 o 
  -8   5  11       65.12       61.84     12.10 o 
  -7   5  11      141.37      215.17      9.90 o 
  -6   5  11     1534.21     1425.68     26.85 o 
  -5   5  11      418.74      412.72     14.17 o 
  -4   5  11      284.25      249.78     10.32 o 
  -3   5  11      440.65      348.15     11.48 o 
  -2   5  11      843.28      774.66     15.13 o 
  -1   5  11     3930.13     3228.04     50.36 o 
   0   5  11      265.17      316.37     13.68 o 
   1   5  11      497.68      294.21      9.51 o 
   2   5  11      338.51      315.81     11.48 o 
   3   5  11      180.84      309.40     14.21 o 
   4   5  11      398.77      445.81     17.63 o 
   5   5  11      103.60       48.39      8.97 o 
   6   5  11       95.41      108.52     10.57 o 
   7   5  11        7.51        5.16      8.44 o 
   8   5  11        9.11        1.74      8.44 o 
   9   5  11       74.50       87.29     10.45 o 
  10   5  11        1.68       17.49      8.29 o 
 -12   6  11       28.97       24.01     12.06 o 
 -11   6  11       11.96       17.72      8.95 o 
 -10   6  11        9.99       22.87      7.86 o 
  -9   6  11       86.99       91.31      8.93 o 
  -8   6  11        1.80       -7.37      7.37 o 
  -7   6  11     1863.83     1536.13     34.51 o 
  -6   6  11      306.87      271.26     13.87 o 
  -5   6  11      470.58      432.52     13.49 o 
  -4   6  11       53.16       66.80      6.86 o 
  -3   6  11      311.00      324.65     15.15 o 
  -2   6  11      177.77      207.73     10.80 o 
  -1   6  11      293.06      315.36     10.22 o 
   0   6  11      119.42      128.19      7.55 o 
   1   6  11     1326.76     1135.12     22.70 o 
   2   6  11       37.57       77.91      7.45 o 
   3   6  11      374.13      620.64     16.27 o 
   4   6  11      244.10      265.13     13.99 o 
   5   6  11      246.04      250.29     34.14 o 
   6   6  11       80.67       65.10     10.04 o 
   7   6  11      184.57      206.09     13.46 o 
   8   6  11       16.79       11.36      8.83 o 
   9   6  11       10.48        8.66      9.18 o 
  10   6  11       13.69        9.33      9.00 o 
 -12   7  11       40.31       40.06      8.76 o 
 -11   7  11        5.19        9.17     10.30 o 
 -10   7  11      164.37      129.48     13.72 o 
  -9   7  11       80.71       92.01     11.32 o 
  -8   7  11      297.63      297.65     42.39 o 
  -7   7  11       27.16       24.56      8.65 o 
  -6   7  11      240.80      236.61     13.67 o 
  -5   7  11       75.79       73.92     10.04 o 
  -4   7  11      452.98      385.38     13.30 o 
  -3   7  11      191.98      225.54     10.32 o 
  -2   7  11      204.06      226.22     10.50 o 
  -1   7  11     1254.95     1275.95     21.86 o 
   0   7  11      673.29      663.57     15.24 o 
   1   7  11      263.41      237.72     10.94 o 
   2   7  11      637.88      535.20     15.83 o 
   3   7  11      126.98      145.95      9.28 o 
   4   7  11      754.34      575.80     54.40 o 
   5   7  11       39.72       65.71     10.57 o 
   6   7  11      230.41      224.06     37.52 o 
   7   7  11       45.81       54.04     10.57 o 
   8   7  11       82.53       82.19     10.99 o 
   9   7  11       60.60       35.10     10.25 o 
  10   7  11       29.46       26.30     16.13 o 
 -11   8  11       17.48        4.01      8.45 o 
 -10   8  11       50.47       46.85      9.26 o 
  -9   8  11       28.33       25.10      9.55 o 
  -8   8  11      101.06      106.51     11.64 o 
  -7   8  11      188.60      204.91     24.39 o 
  -6   8  11      570.87      566.36     26.64 o 
  -5   8  11       33.64       37.89     15.76 o 
  -4   8  11      334.09      331.59     13.23 o 
  -3   8  11      211.02      254.78     17.96 o 
  -2   8  11       11.03       29.97      6.90 o 
  -1   8  11      202.12      159.69      8.62 o 
   0   8  11      237.63      233.00     11.11 o 
   1   8  11       43.48       47.58      8.74 o 
   2   8  11      225.66      203.17     11.05 o 
   3   8  11       39.51       56.82     11.25 o 
   4   8  11      260.12      212.37     14.41 o 
   5   8  11       49.80       42.65     11.25 o 
   6   8  11       78.88       79.89     12.76 o 
   7   8  11        7.11        6.18     11.63 o 
   8   8  11      238.60      229.71     32.64 o 
   9   8  11        9.82       12.04     10.09 o 
 -11   9  11       51.43       52.37     10.13 o 
 -10   9  11       94.08       97.97     12.60 o 
  -9   9  11       20.88       24.13     10.25 o 
  -8   9  11      108.15      113.71     12.80 o 
  -7   9  11      167.32      181.20     14.06 o 
  -6   9  11      309.83      298.02     23.63 o 
  -5   9  11      245.09      260.78     15.81 o 
  -4   9  11      285.31      260.89     16.04 o 
  -3   9  11      134.67      163.14     11.05 o 
  -2   9  11      470.65      497.97     18.62 o 
  -1   9  11      835.53      713.87     19.31 o 
   0   9  11      234.57      247.71     12.11 o 
   1   9  11      345.75      333.49     28.39 o 
   2   9  11      188.47      156.48     14.25 o 
   3   9  11      346.65      341.66     19.88 o 
   4   9  11      157.39      135.40     16.51 o 
   5   9  11      231.29      292.65     20.26 o 
   6   9  11      136.77      147.39     26.26 o 
   7   9  11       39.77       15.64     10.25 o 
   8   9  11       75.80       80.43     13.14 o 
   9   9  11       26.12        8.74     10.99 o 
 -10  10  11       18.71       29.09     11.35 o 
  -9  10  11       16.18       18.80     15.76 o 
  -8  10  11      108.09      119.65     13.34 o 
  -7  10  11       71.67       96.07     13.14 o 
  -6  10  11      219.71      218.02     21.38 o 
  -5  10  11       34.17       59.57     11.40 o 
  -4  10  11      534.00      626.04     23.80 o 
  -3  10  11      370.59      360.19     14.92 o 
  -2  10  11      245.89      218.96     12.24 o 
  -1  10  11      247.86      222.07     12.18 o 
   0  10  11       30.89       34.62      9.35 o 
   1  10  11      158.25      189.57     12.09 o 
   2  10  11       45.33       51.74      8.64 o 
   3  10  11      182.59      235.15     16.12 o 
   4  10  11       29.28       25.51     10.99 o 
   5  10  11      100.77      142.28     21.76 o 
   6  10  11       56.60       48.51     18.76 o 
   7  10  11      120.38       91.79     13.67 o 
   8  10  11      127.86      130.67     14.53 o 
 -10  11  11       41.60       41.55     12.26 o 
  -9  11  11        7.11       16.30     11.53 o 
  -8  11  11       69.41       37.30     12.06 o 
  -7  11  11        2.48      -13.41     14.63 o 
  -6  11  11      177.95      235.14     46.14 o 
  -5  11  11       17.40       30.17     10.99 o 
  -4  11  11      424.72      462.38     22.11 o 
  -3  11  11       19.33       21.08      8.32 o 
  -2  11  11      110.76      132.76     12.57 o 
  -1  11  11      248.93      295.20     39.39 o 
   0  11  11      196.94      174.76     14.05 o 
   1  11  11      161.40      155.12     11.96 o 
   2  11  11       36.83       54.38     11.93 o 
   3  11  11      154.33      148.55     14.83 o 
   4  11  11      422.15      404.54     24.76 o 
   5  11  11       30.94       30.10     12.76 o 
   6  11  11       21.87        3.17     20.63 o 
   7  11  11        5.14       31.99     12.06 o 
   8  11  11       29.77       31.92     12.60 o 
  -9  12  11       46.87       36.21     15.01 o 
  -8  12  11       79.68       70.09     13.46 o 
  -7  12  11       96.86       81.70     13.87 o 
  -6  12  11       20.20       33.09     12.39 o 
  -5  12  11       24.11        8.52     13.88 o 
  -4  12  11      213.93      227.01     17.41 o 
  -3  12  11        6.53       24.62     11.10 o 
  -2  12  11      240.88      286.66     22.13 o 
  -1  12  11       76.17       76.22     14.63 o 
   0  12  11       80.51       69.51     11.93 o 
   1  12  11       78.67       77.69     11.77 o 
   2  12  11      232.06      189.01     27.39 o 
   3  12  11       33.11       60.79     13.52 o 
   4  12  11       20.61        2.22     19.51 o 
   5  12  11        9.81       26.96     15.38 o 
   6  12  11       92.03       84.24     14.95 o 
   7  12  11       61.50       36.77     16.88 o 
  -8  13  11       29.91       24.23     16.51 o 
  -7  13  11      251.21      262.69     22.88 o 
  -6  13  11       25.45       26.32     12.60 o 
  -5  13  11      244.37      210.21     30.01 o 
  -4  13  11        8.47       18.66     12.39 o 
  -3  13  11       94.82      102.17     14.83 o 
  -2  13  11       88.09      100.04     13.79 o 
  -1  13  11       22.12       26.56     11.40 o 
   0  13  11       98.15      101.89     14.05 o 
   1  13  11       60.10       50.27     18.76 o 
   2  13  11        3.89        7.94     11.93 o 
   3  13  11      105.89       66.19     13.99 o 
   4  13  11        4.91       33.30     14.26 o 
   5  13  11      197.69      192.47     17.83 o 
   6  13  11        0.39       17.98     13.88 o 
  -7  14  11       18.09       34.08     13.87 o 
  -6  14  11       39.85       62.79     19.13 o 
  -5  14  11       77.12       83.64     15.89 o 
  -4  14  11       77.88       80.44     15.28 o 
  -3  14  11      173.93      149.31     23.26 o 
  -2  14  11       28.17       58.52     18.76 o 
  -1  14  11       52.43       21.01     15.01 o 
   0  14  11       79.42       67.28     14.05 o 
   1  14  11        6.62        0.75     17.26 o 
   2  14  11       68.87       86.29     19.51 o 
   3  14  11       62.83      103.11     15.81 o 
   4  14  11        6.93        7.68     13.15 o 
   5  14  11        9.72       20.26     14.21 o 
  -5  15  11       65.59       62.28     19.51 o 
  -4  15  11       32.96       53.27     19.51 o 
  -3  15  11       50.59      -17.26     17.26 o 
  -2  15  11      138.21      148.56     24.76 o 
  -1  15  11      107.55      122.27     16.71 o 
   0  15  11      464.92      536.47     36.01 o 
   1  15  11       16.29       44.27     19.51 o 
   2  15  11      180.42      198.08     26.26 o 
   3  15  11       52.06       59.27     21.76 o 
  -3  16  11       34.69       44.27     22.51 o 
  -2  16  11       18.28       25.51     18.76 o 
  -1  16  11       20.41       30.76     21.76 o 
   0  16  11       76.14      104.29     23.26 o 
   1  16  11       64.61       30.76     21.76 o 
  -2 -16  12       65.90       87.04     24.01 o 
  -1 -16  12        9.67       35.63     25.51 o 
   0 -16  12       41.91       47.27     20.26 o 
  -5 -15  12      109.56      144.06     24.01 o 
  -4 -15  12       46.11       63.78     21.01 o 
  -3 -15  12      125.73       91.54     23.26 o 
  -2 -15  12       35.45       57.02     19.51 o 
  -1 -15  12       50.28       32.18     13.52 o 
   0 -15  12       23.67       59.63     22.51 o 
   1 -15  12        9.78       -3.75     15.76 o 
   2 -15  12      116.77      101.29     21.76 o 
   3 -15  12        2.52      -10.50     16.51 o 
  -7 -14  12       13.46       27.56     13.87 o 
  -6 -14  12       27.79       37.99     29.26 o 
  -5 -14  12      155.34      191.33     25.51 o 
  -4 -14  12       40.50       21.76     18.76 o 
  -3 -14  12       30.60       74.28     20.26 o 
  -2 -14  12       25.53       36.96     13.52 o 
  -1 -14  12       50.19       40.81     12.99 o 
   0 -14  12       34.88       43.36     27.01 o 
   1 -14  12      110.92       94.54     21.01 o 
   2 -14  12       38.64       65.28     18.76 o 
   3 -14  12       48.67       24.01     18.01 o 
   4 -14  12       43.89       70.68     15.50 o 
  -8 -13  12       47.51       40.79     26.26 o 
  -7 -13  12       86.62      139.56     16.55 o 
  -6 -13  12       35.46       38.84     13.23 o 
  -5 -13  12       18.98       73.35     14.53 o 
  -4 -13  12       30.34       29.63     12.46 o 
  -3 -13  12       63.77       83.28     18.76 o 
  -2 -13  12       19.14       37.56     16.88 o 
  -1 -13  12       44.39       42.35     12.70 o 
   0 -13  12       93.12      106.87     14.32 o 
   1 -13  12        4.50        2.21     32.26 o 
   2 -13  12        8.83       -6.75     15.01 o 
   3 -13  12      101.07       99.13     16.13 o 
   4 -13  12       17.03       16.54     13.15 o 
   5 -13  12       39.12       26.64     11.24 o 
   6 -13  12       25.00       29.50     11.53 o 
  -9 -12  12       53.60       42.53     11.21 o 
  -8 -12  12       46.77       45.61     12.60 o 
  -7 -12  12       18.42       28.48     12.26 o 
  -6 -12  12       41.57       28.41     12.17 o 
  -5 -12  12       41.46       33.63     12.17 o 
  -4 -12  12      149.42      159.10     21.76 o 
  -3 -12  12       69.52       85.44     13.23 o 
  -2 -12  12      230.73      213.29     16.42 o 
  -1 -12  12       69.35       58.15     14.26 o 
   0 -12  12      292.05      282.14     19.51 o 
   1 -12  12       73.86       87.18     15.76 o 
   2 -12  12       81.08       72.29     13.46 o 
   3 -12  12        9.12       25.74     18.38 o 
   4 -12  12      125.08      102.21     14.60 o 
   5 -12  12       89.91       92.68     12.14 o 
   6 -12  12      140.32      124.21     17.41 o 
   7 -12  12       45.90       52.59      9.70 o 
  -9 -11  12       19.88       15.33      9.48 o 
  -8 -11  12       64.91       67.29     12.93 o 
  -7 -11  12       13.51       20.42     10.99 o 
  -6 -11  12      191.00      184.45     15.68 o 
  -5 -11  12       27.03       34.58     11.64 o 
  -4 -11  12      253.18      266.69     17.48 o 
  -3 -11  12       33.29       33.33     12.30 o 
  -2 -11  12       82.95       81.89     11.93 o 
  -1 -11  12      178.22      148.20     13.76 o 
   0 -11  12      229.51      200.14     14.86 o 
   1 -11  12       29.97       19.01      8.60 o 
   2 -11  12      112.00      137.89     26.64 o 
   3 -11  12       13.68       35.23     11.35 o 
   4 -11  12      263.08      200.31     15.03 o 
   5 -11  12       62.27       63.74     10.93 o 
   6 -11  12       16.30       17.48     10.05 o 
   7 -11  12       16.02       18.03      8.09 o 
 -10 -10  12       41.45       33.71     11.64 o 
  -9 -10  12       20.71       26.49      9.38 o 
  -8 -10  12       51.87       65.22     17.63 o 
  -7 -10  12      189.04      173.88     14.95 o 
  -6 -10  12       57.27       68.01     11.86 o 
  -5 -10  12      185.56      207.74     18.76 o 
  -4 -10  12       38.41       97.83     14.26 o 
  -3 -10  12       17.65       29.56      8.34 o 
  -2 -10  12       83.73      112.96     11.22 o 
  -1 -10  12      475.35      382.20     17.77 o 
   0 -10  12       98.36      101.01      9.63 o 
   1 -10  12      351.51      408.46     27.87 o 
   2 -10  12       14.96       22.12      8.47 o 
   3 -10  12      133.31      165.91     27.01 o 
   4 -10  12       20.94       22.27      8.94 o 
   5 -10  12       28.34       49.01     11.79 o 
   6 -10  12      215.69      206.80     11.44 o 
   7 -10  12      171.87      180.44     12.13 o 
   8 -10  12       16.89       16.99     10.25 o 
 -11  -9  12       30.69       37.95     10.96 o 
 -10  -9  12        8.17        5.88     10.04 o 
  -9  -9  12       21.33       32.24      9.34 o 
  -8  -9  12       35.13       49.83     11.32 o 
  -7  -9  12      165.54      155.05     13.88 o 
  -6  -9  12      481.02      411.43     24.39 o 
  -5  -9  12      289.52      283.48     16.12 o 
  -4  -9  12       26.58       34.98      7.83 o 
  -3  -9  12      280.90      268.28     17.06 o 
  -2  -9  12      287.94      308.44     13.28 o 
  -1  -9  12      279.24      311.76     28.51 o 
   0  -9  12        5.50       10.46      7.21 o 
   1  -9  12      210.43      180.61     11.20 o 
   2  -9  12       30.00       17.60      7.61 o 
   3  -9  12      277.83      262.03     37.89 o 
   4  -9  12       61.16       58.51     13.08 o 
   5  -9  12       44.78       66.60     12.34 o 
   6  -9  12       64.68       66.81      8.66 o 
   7  -9  12       31.50       46.80      9.99 o 
   8  -9  12       26.10       40.41     10.42 o 
   9  -9  12       37.25       56.27     26.26 o 
 -11  -8  12        2.42       12.39      9.18 o 
 -10  -8  12      182.82      196.35     16.88 o 
  -9  -8  12       13.34       16.74     10.88 o 
  -8  -8  12      127.53      106.66      9.82 o 
  -7  -8  12        6.08        9.19      9.51 o 
  -6  -8  12      138.51      135.99     12.70 o 
  -5  -8  12      397.41      375.09     17.95 o 
  -4  -8  12      163.28      169.61     10.50 o 
  -3  -8  12       88.31      127.84      9.36 o 
  -2  -8  12      265.72      183.40     12.63 o 
  -1  -8  12       88.69       98.66      8.78 o 
   0  -8  12      716.13      723.56     26.41 o 
   1  -8  12      104.65      130.68      9.77 o 
   2  -8  12      998.27      999.59     22.81 o 
   3  -8  12       50.36       24.77      8.16 o 
   4  -8  12      382.61      414.12     16.11 o 
   5  -8  12       34.17       25.33      6.87 o 
   6  -8  12      245.51      209.87     10.55 o 
   7  -8  12      109.18       94.68     10.97 o 
   8  -8  12       52.35       75.80     10.71 o 
   9  -8  12        8.45       -4.34      9.21 o 
 -11  -7  12        7.19       12.25      8.83 o 
 -10  -7  12      146.41      212.78     13.87 o 
  -9  -7  12       39.84       11.65      8.97 o 
  -8  -7  12      198.66      242.12     31.51 o 
  -7  -7  12      270.27      280.01     16.88 o 
  -6  -7  12      868.98      879.28     25.63 o 
  -5  -7  12      356.62      339.87     16.55 o 
  -4  -7  12       81.56       83.71      8.06 o 
  -3  -7  12      146.30      156.78      9.47 o 
  -2  -7  12     1455.51     1548.44     28.47 o 
  -1  -7  12      136.94      173.75      8.42 o
[truncated: 357,252 more chars]
